# Supplementary material for: Integration of the Pokeweed miRNA and mRNA Transcriptomes Reveals Targeting of Jasmonic Acid-Responsive Genes
Source: Front Plant Sci. 2018 May 3;9:589. doi: 10.3389/fpls.2018.00589 (PMC5944317; doi:10.3389/fpls.2018.00589)
Supplement: Supplementary file 6 [file Table_1.XLSX]

## Sheet: Sheet1
Table S1. Predicted miRNAs in pokeweed.
>101337_x673
GAACTATGGCTTTATAGAGTGA
>109212_x204
GAGGAAATAAGGTCATTAGATG
>112929_x178
GATGGTATGCCCCTAGGAA
>126324_x33
GGTAGATACTTCAACAATCAATC
>145765_x377
TGTGGATGACGAAGAATTA
>147536_x147
TTTGGCATTCTGTCTACCTCC
>148109_x11
AAACAGCCTTTCTGTGATCTTATC
>153557_x17
AACAGAAACCACCAGGGGTGACGA
>155645_x14
AACCAATCTCAACCATCCATCTGC
>157198_x15
AACCCATTTAGTTAAACGAGTTGA
>160270_x13
AACGAGTTGAGCCGATTCACGTT
>174880_x9
ACAAAATATTCGTCCTTCACAACT
>175420_x14
ACAACAATAACAACAACCCAGTGT
>179544_x14
ACACTCATAAAATAGCTTCTAACA
>181842_x20
ACAGTTATAGTAATTATTCGACGT
>184584_x18
ACCAAAATCTAATATTAGGGGTGT
>184841_x12
ACCAAACGTCATCTTGGAAGGTAG
>190485_x13
ACCCGATTACCCGAACCGAATGAC
>193358_x13
ACCGTGTAGTTTACCATATGTGTC
>195689_x25
ACCTTCCTTACACTTTTGTAAATC
>200712_x18
ACTAGATTTCGAAAGTAAGAATGG
>201244_x10
ACTATTCTTCTTACTCAAAAATGC
>204283_x13
ACTCTTGAGTGATGTGGCAACATA
>206097_x15
ACTGTTTTCCATCCAACCAAACAC
>210113_x11
AGACAAGTAGTAGCTGATACAAT
>212370_x7
AGACCTATGATTCATTCACACTT
>218535_x15
AGAGTCATCTATCGGAACAATA
>221322_x19
AGATGAGTGTGATGTCATGATGAT
>225512_x26
AGCCAAATTAATGTCGATTCAGTT
>226947_x15
AGCCTCATTGGTGAACCACGTAAA
>227245_x11
AGCCTTCTGAGAAAGCCACAAAGT
>231569_x10
AGGAAATTTATCGGCAAACTC
>234267_x12
AGGATAGATAGGTTGTTTCCAGGA
>239517_x13
AGGGTGTTCCGATAAAATTTTCTA
>239871_x25
AGGTAAAACCCAGTGGGACAAAAA
>249350_x15
AGTGGAATATTTAGCGTCAAGTAA
>249990_x15
AGTGTAAGAAGTCATTTTAGGAGT
>260939_x14
ATCAGCTTCTTGAGCATAA
>264510_x13
ATCCGAAATAGACCTGAACCGAAT
>268635_x15
ATCTATATTGAGTGAAACACAGTG
>269178_x14
ATCTCTGATGGCCTGAATTCCAAG
>269529_x15
ATCTGGGTTGATGGAACCGGAGTT
>271936_x14
ATGATTGAAGAAGGTAAATAATGA
>27730_x70
ACCTGAGAAGATCCAACTGGAAGT
>282802_x15
CAAATGTGTGCCACTCAATCT
>282863_x6
CAACAACAACAACAACAACA
>28548_x61
ACGACAACTATTAGAAGTTTCCGT
>285658_x10
CACGGATACAACACTTATGAACGT
>29616_x36
ACGGAGTTGGATTGGAAAAATTGT
>297830_x3990
CGAATCTTGATGATGCTGCAT
>298583_x8
CGAGAATGAGCTGCTTCAGAGACC
>312724_x12
GAATTGCTTGATCCATACTCGAAC
>319549_x8
GACTTGAAGTTATTGAGAGAAACC
>321156_x14
GAGAGGAGGGATGTATTTGAGAA
>32434_x80
ACTCGACTCGAATCAAGCTCGACT
>325678_x18
GATACAATTCATTAGTAAGGGTGT
>329155_x27
GATGGAGGTGATGGTGGTGGTTGG
>338818_x15
GGACACTCGTTAGAAAAACCCATA
>340181_x16
GGAGATGGAGAAGGGAGTAAATAT
>342374_x6
GGATCTGATTTGACCAAAATACCC
>345289_x12
GGCTTCATACACACAGTGAGACGC
>347131_x24
GGGGAGATTGATGATGACATCACC
>347736_x22
GGGTAATGTTGATGTTGATGATA
>352872_x11
GGTTTCAATTCGGATATGTGTTA
>354125_x15
GTACCATATTCTTGATGCACACGT
>359098_x11
GTCGAGTTCGAATCTTGTGAATGA
>360575_x9
GTCTTGGGTTTTCCCATCCAGTG
>362749_x12
GTGGCTGCAATATTCTTGTGATA
>363431_x10
GTGTATGGTAGGAGAGAGTGA
>368922_x21
TACCCCAAAAGTTAAGGTACC
>369736_x12
TAGGAAATAAATAACTAGTACT
>369764_x14
TAGGGAAGGGTAATAAAGTAA
>372461_x14
TCCAAATTACACTTTAAATGAATG
>372484_x12
TCCAACCATCCATTGTTTACC
>372961_x13
TCCATTAGTTTGTAAGGGA
>379731_x15
TGGCTTTGGATTATAATGGACTA
>380563_x16
TGTACGCAGTCCTTACCCCTA
>380567_x14
TGTACTAACATCTAACAGGCC
>383008_x14
TTCTGTTTATTTTCTAGCACTA
>390891_x13
AACCTAACCCATTTAGTTAAACA
>391213_x8
AACCTGAACACCCTAAAACAGAG
>392127_x7
AACGCTGACGTGGCAACGTGTGAA
>393142_x11
AACTCAATTGAAGTCTAGTCA
>396132_x26
AAGCTATGAGATCTGAGGGCAT
>396795_x55
AAGGATTGAGATTAAAAGTGGTGA
>400832_x12
AATGTCATTATAGTCTTGCACC
>404574_x21
ACACTAAATATGATATAGAGGATT
>408761_x29
ACCAATATGCACTTAATACAATGT
>415783_x21
ACGGAAAACGACAATTGTTAGAAG
>418019_x21
ACTATTTCTTTGTAAGAGAAGGGA
>419489_x11
ACTCTGATACCAAGTTAAAGAATC
>421284_x14
ACTTCTGATATGTGGAACAAACGA
>425718_x12
AGACGCATGTGCCACACGCATCCAACA
>427784_x10
AGAGAGTGAAAACAGAGGGTACGA
>430760_x13
AGATAGATAGATAGAGAGAGAGAG
>433055_x29
AGCAACGGAATTCATTTTCAAAGC
>435830_x9
AGCCCGGTTCGATGGGGAAGCA
>440369_x29
AGGACTTGTTTAAAAACTAGATGT
>440752_x11
AGGAGCTTTGAAGAAACTTGAGGA
>442125_x11
AGGCAACTGAAATATCAAACCTGC
>442386_x13
AGGCATCATAACCAAGCAAGGAGT
>442768_x16
AGGCGAGAGCATGAATGA
>443262_x20
AGGGAAAACAGTTATATTAATAGA
>443361_x21
AGGGAAATTGGACATAAATAATCT
>445719_x13
AGGTACATCGAGTAAATCTTACAG
>446529_x11
AGGTCGATGATCAGGACAAACAGA
>453936_x16
AGTTTAGAGGTATTGAGTTGGTGA
>454405_x10
ATAACCAAACACTTACCATTCAGA
>456330_x11
ATACTGTCAATGAAAATAATA
>464350_x13
ATCTTAGATTTTTAAATCCAATGA
>472013_x12
ATTGTAAATAAATAAATAACT
>472405_x10
ATTTCCAATAAGTAACCGCCACAT
>477844_x11
CATGCACATGCAAGATAGAGTC
>478663_x13
CCAAATGTGTGTCATTCAATC
>478718_x9
CCAACCATCCATTATTTATCT
>481738_x12
CCGTGAACTCACTCACAAAAACAC
>481963_x9
CCTACCTATTTTCTTAAGTGG
>482154_x16
CCTCATTTTTTTCAGAATTGTCGT
>485379_x20
CGGATGTATGAGATGGCCACA
>486110_x9
CGTAGATGTCTTGAATCC
>491124_x13
GAACCGAAAGGGATTGATCA
>491895_x19
GAAGACAATGGAGAGGAAGAAAGT
>496013_x9
GACCCGTTTAAGTGACACAATTA
>498356_x14
GACTTTTAACCATTTTTAAAGACA
>499234_x11
GAGAGAGGTTATGAGATTTAGAGA
>499371_x14
GAGAGGAAGGAAAACTAGCATATA
>500908_x6
GAGGATATTGTCAAGCTTGTT
>503977_x9
GATCCTCTTCATTTCATACGGTA
>508768_x10
GCCATGTTCGAGGAGAAACCGGC
>511158_x7
GCTTTGGTTGAGATCCTTA
>513239_x9
GGACTATATCAAAATGGCTCATT
>513274_x10
GGACTCGAGTGTTTGATAGAGTGA
>513579_x21
GGAGAATTAGTGCATTTTGTAGAC
>517825_x12
GGCTCTTGATGATTAGATTGAACACCCT
>518700_x16
GGGAGTTTTAAAGGGGAAGAGAAG
>521968_x15
GGTCCTGGTGATGTTATGGGCT
>524413_x9
GTACACAGTCCTTACCCCT
>526460_x12
GTCACATAACATGCAAAGTTGATC
>527600_x15
GTCCTTTGAAGCAAAAAGTGGTGA
>529174_x21
GTGAGAGCAAAAGGTAAACAGTGA
>530527_x7
GTGGTCAAGAAGGTCCTTAAGACAAA
>531060_x12
GTGTCTACTTGGATGTAAAGAGCA
>531753_x7
GTTACTGAATGGTGATGCAACTGTTA
>5345_x60
AACCCAAACCATAGTGACACTTGA
>534738_x11
TAGCCAGTCACACGTCAGCTTA
>537577_x10
TCGAACAAAGAAGACGACGACTATA
>540475_x12
TGCAGAGAAGGCTAGTGAAACTGGCACA
>542298_x26
TGGTCTAGTGGTCAAAACTGAGGT
>543308_x17
TGTTGTCCTACAAAAATAGTC
>543486_x12
TTACCGACCGAAATTCCGACT
>64415_x54
AGTGGAATATTTAGTGTCAGGTAA
>73995_x144
ATCGAATGACTATTCATCTATT
>84212_x12
CAACTCAAAATATGCAGGACA
>64036_x20
AGTGATTAAGGTGTAACCAACATG
>103288_x250
GACAATGTCCATTTCATCCAACAC
>142436_x113868
TGACGATGAGAGAGAGCACGC
>59886_x16
AGGTGACTTGAATCAGACCCGAAT
>106128_x52
GACGGTTTTGCTAACCCGTGCCCT
>66186_x113
AGTTCTAGTGAGTGATCGAGACGT
>107163_x54
GACTTCTGCGTGGGAGACACAA
>38432_x15
AGACCTTTGATCCAAATCGCAACT
>120777_x19
GGAGTGTTAGAAGCTATTTTG
>89674_x22
CCAGTTCAATACTTCAGGTAC
>22501_x17
ACCAATGTCAGTTCAGATCGAATC
>4616_x322
AACCAAGTGATTGGTGGTTGAGTG
>109417_x18
GAGGCATTGGGGTAATATTGATGT
>119078_x12
GGAATTGGCCAAAATAATCCCAAC
>1336_x19
AAAGGAAGTTGATCATGA
>26774_x22
ACCGTGAGACCACTTCAAAAGTAC
>33118_x151
ACTGAAGTGAATTGCTCACGCACC
>9467_x16
AACTTCTAACACTCTCACTTATGA
>101852_x18
GAAGCCTACACAGAAGGAGA
>15127_x57
AATGGTGATGATATGAATCTGATA
>125198_x27
GGGGTTGATGAAATTTGAACTTGT
>126791_x23
GGTCATAGGTTCAAATCTCATCAA
>47417_x127
AGCATGTGCACCTAATGTATCTGT
>7562_x11
AACGCATGACTGAATATCTTAATA
>46900_x66
AGCATAATGTCAAAATGGTAACCT
>146956_x18
TTGACAGAAGAGAGAGAGCAC
>130780_x24
GTCAGATGTGTGTCACTCAATCTC
>17884_x170
ACACCAAATGTGATACAGAGGATT
>136723_x28
TAAGGTGTATTTAATATGTGTATC
>142391_x34
TGACCTAGGCCGCTTGCACACG
>66947_x19
ATAATGAATGTTAGAAGAAAGTGA
>112932_x17
GATGGTATTAGATTAGTCGGGTAT
>14678_x21
AATGCACAGTAGGGGAATCAGATG
>114897_x905
GCAGCATCACCAAGGTTCACA
>146732_x205
TTCCTCAATCATTAACTGACA
>147085_x57
TTGCCATTACTCCAACAATGC
>133579_x26
GTGGACCCTAACATATTTGTGAGA
>146220_x8064
TTAGATTCACGCACAAACTCG
>64320_x37
AGTGCTTGTTTGGTTCACACATGT
>74174_x60
ATCGAGTAACCATATTTCGGGTGT
>147109_x66429
TTGCCTAAGCCGCCCATTCCTA
>50129_x22
AGCTAAATCAATATTGACACGGTT
>93864_x17
CGAGACTGTCTTACCGGTGAG
>3854_x18
AACAGTTTGATCTAACGTGAACCT
>132534_x19
GTGAACTTTTAATCCTAACCTTA
>76198_x137
ATGACAATCATACTTTTGACC
>106183_x26
GACGTCTATTTGGTACAACTTA
>108493_x40
GAGATGATAAAGTAAATTCAACAC
>123534_x108
GGCTGATCTTCCCCAAGAGTT
>59454_x28
AGGTCCAGTTCCCAAATTGTGAGA
>64712_x171
AGTGGTCAAAGTGTGACATAGAAG
>67065_x22
ATACAATATCATCCGAGAACACGT
>98655_x414
CTGAAGTGTTTGGGGGAACTC
>282_x17
AAACATTACATAAATACACTACA
>146192_x2850
TTAGACAGAGAAATCACGGTTG
>47432_x540
AGCATGTGTTGTTGGATTACTTGA
>23375_x16
ACCATATGTCTTGGGGTTTTACGT
>123038_x37
GGCGAGTGAGTTCCTGCCCTA
>23770_x18
ACCATTTAGAACTTAAAAGTCACC
>72178_x14
ATCCACCCCAACCCACTTAGTTGA
>91388_x18
CCGATAGATCCTTGATTCGAGTT
>124202_x16
GGGAGTGTTAGAAGCTATT
>42173_x16
AGAGGTGAGATAATGAAATCCGAT
>40999_x776
AGAGCAAGAACAATAAGGGGGTCG
>61847_x19
AGTATCAGAGCAAAAATCTCCACA
>76903_x26
ATGATCGATGCTCTATGTATA
>138352_x236
TCAACCATTTTTAATACTATT
>132601_x14
GTGAATTGTGTGAACTTTTAATCC
>13966_x24
AATCCCAACTATTACTCCGAAGAC
>139452_x39
TCCAAAAGTCACTCTGAAGTT
>135702_x40
GTTGCTTCATATGGTGAACTCTCTTTTA
>47020_x17
AGCATATTTTGTGAGAGAAGGGAC
>51975_x30
AGGAACATGTACTCCACATGATGT
>24683_x24
ACCCATTTTCAGTGAACCAAACGG
>64918_x16
AGTGTAAGAAGTCATTTTAGTAGT
>51424_x24
AGCTTATATACATGCTCAAAGCCT
>34837_x38
ACTTTTGAGGTAGTCTCACGGTGA
>102556_x34
GAATCCAAATCCAAATCCATATA
>92446_x13
CCTGAGGATATTCGAATTGGAGAC
>122731_x44
GGCCAATTTTAGAGAGTAGGAG
>41789_x21
AGAGGATCCTTACACGGAAGAGAG
>41272_x81
AGAGCATTCGAGGAATCGAACTGT
>5594_x26
AACCCATATTGAAATATCAGGAAG
>140707_x6929
TCGATAAACCTCTGCATCCAG
>137282_x49
TACTAACTTGTACTAAAGGGATCA
>135171_x30
GTTCACACAGGAGATGGACCCATA
>25171_x28
ACCCGATCTGATTGACCCGATTGC
>17914_x46
ACACCACAATGAATGAAATCAGAC
>41539_x12
AGAGCTCGAACTCGACACTCAACC
>18663_x59
ACACTCCTCTTATAAGAGCACAGA
>126092_x19
GGTAATAAAGTAATTTCAACA
>11555_x48
AAGCTGATAACATTGACTGATTGC
>90931_x20
CCCTCAAGAGAACTTGATACTC
>132413_x27
GTCTTTAGTGAGTTGGACACACGT
>133970_x35
GTGGTTTGACTTTGAATAACATTG
>66102_x232
AGTTCCGATATCTGAGCAGA
>37090_x123
AGACATGTGTTGCATCCATACTTC
>72375_x30
ATCCATACCTTATTACCAGGAACT
>50841_x1574
AGCTCCCTTTGGTCCAAAAAT
>108566_x21
GAGATTAAGTGATACACATTTGAC
>57526_x27
AGGGTAAAAGTATAAATATCAATT
>133632_x73
GTGGATATCAATTAATTTAGACGAA
>8647_x36
AACTCAAAATACTACTTTTACTA
>73471_x33
ATCCTAACCTTAGATTTTTAAATC
>133158_x56
GTGCAATCTTCCTCTTCTGCT
>45402_x31
AGCAAATTGGGGGGATTCAAGTGG
>12546_x23
AAGGTAAATAATAAATGGTAG
>52160_x46
AGGAAGACTAGCATATAAGTCAAG
>28359_x59
ACCTTTTATTTACATGCTTAACGA
>56854_x131
AGGGATCCTGTTGGAAGGGTTA
>50616_x29
AGCTATTGTATAACTTCATAGAGC
>40469_x15
AGAGAGACTGTTTCCATTAGACCC
>53050_x122
AGGACTTTAGGCTTTACTA
>48888_x23
AGCCTGTCACGTCAGCATTAAACT
>144454_x98
TGGATTTGGTCCTTGGATTTGG
>146600_x50601
TTCCACAGCTTTCTTGAACTT
>111447_x52
GATCAAATTGCAACTCGTCAACTC
>12556_x37
AAGGTAATTCAAACACAAGAAGCT
>45595_x58
AGCAAGTCATCCTAAGCTAGT
>10217_x23
AAGAGTATTTAGTAAATTAGTTGT
>57691_x34
AGGGTATATACAGTTATTGAGTGA
>79078_x11
ATGGTGAACATACTTGCTGAACA
>84982_x31
CAATGAGTAACCGTCACATCATA
>110471_x67
GAGTGGGACATAAGATGAGACACA
>29534_x12
ACGGAAGCTTCTAACAGTTGT
>14767_x33
AATGCCCATTTTATCCAACA
>37230_x191
AGACCAAACCAAACCATAGAAGTA
>42271_x45
AGAGGTTTCGAATTCGAGCCATGA
>74470_x47
ATCGCTACATCATGTAGAATACGT
>69950_x39
ATCAAATGTGATACAGAGGATTTC
>113819_x19
GATTGGAGAATGTAAATAATGAGT
>100222_x14
CTTTGTCAACCTATATAGTGCTA
>145427_x28
TGTCACAGTGCAACCATATA
>42067_x24
AGAGGTACATTAACAATAACTTAT
>124477_x22
GGGATTGGTTTTATACTCTATCA
>55339_x39
AGGCATTAGAGTAATATTGACGAT
>44554_x51
AGATGATGTGATTGTGTCAACGCC
>136923_x106
TACAGTATGAAATGGAGAGGA
>112903_x27
GATGGGTAATAAAGTAAATCCAAC
>32188_x38
ACTCCCATCTGATGGATCAGACCG
>128629_x26
GTAACTTCAACAAAATAAGCTAGC
>140928_x641
TCGGACCAGGCTTCATTCCCC
>57859_x34
AGGGTCCACAATAAAATTGAAAAA
>143095_x23564
TGATTGAGCCGTGCCAATATC
>143546_x361
TGCCAGTGATGATAAAATCCACA
>26931_x31
ACCGTTTTTTACACCAGATCAGAC
>3017_x17
AACACCCAAATTCACCTTTAAATT
>18365_x76
ACACGCCAAATATGGTACAGA
>59823_x198
AGGTGAAGAAACGACATCATTAGCT
>82663_x49
ATTGGTTTCATTGATTTCAACCCT
>117597_x36
GCTCTAATACCATATCAAAGAACC
>15660_x18
ACAAAATGACATAAATGTGACACT
>12763_x41
AAGGTTATGATTGATAGAAATGAG
>142185_x50
TGACACATTAAATATGATACA
>65071_x20
AGTGTCAAATCAGTTAAACCAACC
>57016_x69
AGGGCAACCCCAATACAAGTAACA
>140897_x5393
TCGCTTGGTGCAGGTCGGGAA
>134145_x12
GTGTCAAATGTGTGTCATTCAATC
>115700_x19
GCCAATTATTGTAGATGTCGTATG
>7177_x389
AACGAACGGATGTGATAGAACCCC
>22397_x12
ACCAATACCGATTGAAACAAGTGA
>119606_x35
GGACTAAATCAAAATGACTC
>14855_x17
AATGCTCTCACTTGTTGTGGATGC
>103287_x218
GACAATGTCCATTTCATCCAACA
>77911_x187
ATGCTAATGACAGCCCTAAGGTTT
>31550_x31
ACTCAATAATTGACAAAACTACGA
>91766_x89
CCGTATAATTGGCAAAAATAC
>92813_x45
CCTTGTGGTCGTGGGTTC
>146187_x12615
TTAGACAGAGAAATCACAGTCG
>108087_x26
GAGAGCATGTACTCCACATGATA
>116012_x501
GCCCCTATAGCTCAGTGGTAGAGC
>49663_x26
AGCGGGGTCACTGAGACCGACGAT
>146595_x108506
TTCCACAGCTTTCTTGAACTG
>117639_x531
GCTCTCTATGCTTCTGTCATC
>135470_x16
GTTGAATTTACTTTATTACTCATC
>56324_x25
AGGGAACTGAGATGACAGTTGATA
>27563_x20
ACCTCTTAGATATTAGTGAAACGT
>111655_x11662
GATCATGTGGTAGCTTCACC
>20853_x153
ACATCGAGTAAATCTTACAGGTAC
>132817_x26
GTGAGAGAGTAAGAATGTATTTGA
>142186_x42
TGACACATTAAATATGGTATA
>139545_x16
TCCAAGTCTTTTGTGGGGAA
>90136_x378
CCATTGTATGATCCTCAGATGA
>126292_x56
GGTAGAAATTATGTATATGAGTGT
>46683_x63
AGCAGTTACAATAGGAACTTG
>142755_x64044
TGAGGAACAATTCAGGGTCGTC
>25928_x17
ACCGAACTCAACTTTTTATGT
>8761_x89
AACTCACGAGCTACTCGAGATCGA
>13740_x53
AATCACACACACAATCAAGAACGA
>40729_x15
AGAGATAGTGTGAAGAGATGAGAT
>37556_x24
AGACCATTTTAGTATAAGTAGTGC
>119592_x39
GGACGTTTCCTCTCTAAAGATAGC
>128149_x20
GGTTGATAAAAATACAGAAAGTTG
>110380_x57
GAGTGAGTCTAAACATGAGTCTGA
>73554_x14
ATCCTAGTTGACTTTTCACGTATA
>46178_x24
AGCACGTGCACCCGATGTACCTAT
>82313_x32
ATTGGAAAAACATAGGACACGTGA
>89014_x17
CCAATCATTAACTGACATGTG
>57835_x14
AGGGTCATCCTATGCACACAGTGA
>22006_x21
ACCAAATAATTCACACATCAAACT
>98462_x2365
CTCTATTTACCGTAGCAAATG
>137540_x7504
TAGCCAAGGATGACTTGCCTG
>50891_x48
AGCTCGGAGAAGGAAGAGATA
>61965_x175
AGTATGTACTCCTGGGTGTAT
>30940_x143
ACTACTTTGTGAACTTATAGGATG
>62233_x44
AGTCACAAATGGTTGTTGCAATT
>46288_x12
AGCACTTTTTCTCCACCAAACGAC
>9426_x53
AACTTATTGACTTGGTCAAACATC
>54211_x19
AGGATCCACAATAAAATTGAAAAA
>79494_x15
ATGTATATTTTTCACAAATTAGCG
>16781_x16
ACAATTAATAAGGATATTAGATGG
>130911_x88
GTCATATGAGTATATTAAAAACGC
>147033_x74
TTGCAAATGACATGATAACCACAA
>43582_x46
AGATATTAATGATCTAAGATCACA
>14133_x30
AATCCTCTGTACCATATTTGGTGT
>114800_x22
GCAGAAATTCACTTGACCAAACCT
>108562_x23
GAGATTAAAATGATCAATAGATAT
>18252_x15
ACACGACACTTGGATATGGGTATG
>139612_x23
TCCACATTTTTCACCATTAGACAT
>84846_x190
CAATCATAGATAGATAAGGTA
>142933_x19
TGATATATAGAGGGCTGTGAT
>66691_x28
AGTTTTCACCACTCAACCACCAAC
>129187_x22
GTACTCAAACTGATACGGGAACAT
>110629_x73
GAGTTGATGGTTGGAACGAACT
>133956_x42
GTGGTTGCAATATTCTTGTGATA
>38856_x12
AGACGTTTTCACCTCATTCGACAC
>73716_x20
ATCCTGTAAATCACAAAGAACAAC
>65422_x27
AGTGTTAGAAGCTATTTTGGAAGT
>93665_x25
CGACGTCATTTCTTGCAAACCATT
>110577_x30
GAGTTAGGTGATATTGACTATCTT
>127640_x51
GGTGTGGAGATAGTCAATATCACT
>125508_x45
GGGTCATTTTAGGATAAGAAAGCT
>64003_x36
AGTGATGACATTTGTGTTAGGTCT
>16441_x36
ACAAGCAACAAATTAGTAACTTCA
>86269_x17
CAGCATGCTAAACAAAGTCAGCT
>20640_x36
ACATCAACATCAACATTACCCCAA
>75167_x26
ATCTACACTTCAAGCCCAAAGGAC
>113803_x139
GATTGCCATTTGCATGACCCC
>1512_x171
AAAGTCAAAAGGAATAAGGGA
>99550_x25
CTTACCCCTGTGATAACAGAGAGA
>122024_x56
GGATTATGTGACAATTATAGAAGA
>76803_x15
ATGAGTGGTAGAATAGAGTGA
>48348_x43
AGCCCATGTTCTTGACAAGATACC
>1062_x6042
AAACTTATTAGATACCGTTGA
>43599_x41
AGATATTGTGGACCGGAGGGAGTA
>47579_x25
AGCATTTTAGAAGAGCATTTAGCA
>66693_x41
AGTTTTCGCCACTCAACCACCAAC
>66278_x28
AGTTGCACAATAATTTAAGGTACC
>91618_x845
CCGGACCAGGCTTCATTCCCC
>142223_x162157
TGACAGAAGAGAGTGAGCAC
>43749_x60
AGATCAGAGTTTATTATCTCACCT
>140933_x920
TCGGACCAGGCTTCATTCCTC
>47468_x35
AGCATTAGGACATAGAGATATCCC
>100807_x193
GAACCAAACAGCAGGATTAGGATT
>110163_x25
GAGTCATGCCAATGTTGGATCAGA
>142589_x56
TGACTTGTGCCATTTTCGAGT
>111552_x26
GATCACGACGCGATGACGAAG
>147406_x14516
TTTCCTACACCTCCCATGCCGT
>105981_x92
GACGCTAAATATTCCACTGAGAAA
>63164_x39
AGTCTAAAGTTTTAATACCAAAGT
>128505_x21
GTAAAGGTAAATATGAGAGTGTGA
>4172_x50
AACATGGATGGATGAAATGGATA
>142912_x34
TGATACACTAATAATCGTTTA
>55652_x34
AGGCGAATCCATGGAGGGTCATCA
>97039_x11
CTAACATGATAGGATCCACACTA
>92919_x15
CCTTTTATTTACACTGCTTAACGA
>86299_x121592
CAGCCAAGGATGACTTGCCGG
>30347_x47
ACGTGCACCCAATGTACCTGT
>113564_x31
GATTATTGATTCCAAACCCATACC
>18667_x50
ACACTCCTCTTGTGAGAGCACAGT
>89514_x21
CCAGATGTCAGCTTGATCAGTTA
>10926_x323
AAGCCAATTTGCAGAGCAAGGTCATCTA
>42880_x34
AGAGTGAGTAGAGGTACAAAGAGA
>106981_x106
GACTGTTGTGCACCAATGT
>14918_x213
AATGGACTAAATCAAAATGACTCA
>123083_x44
GGCGCATTTCATGTAACAGGCT
>24919_x25
ACCCCTTTTTTAATATACCAATCT
>82486_x32
ATTGGCTGATTGTATAAAAATGTT
>53252_x18
AGGAGAGATCATTGATCTAGGAGC
>64377_x22
AGTGGAAGTTTGATTGGATTGTGT
>144220_x30360
TGGAGAAGCAGGGCACGTGCA
>147045_x46
TTGCACATTAGTATATCTTGGGAAACTA
>65865_x18
AGTTAGTTTAGATAATGAGCA
>7887_x29
AACGGCCGGTATGTAAAGGTTTTT
>18733_x50
ACACTGATGAATGTTTGATTATGC
>109510_x165
GAGGGATTGATGAGATTCGAACCC
>132951_x61
GTGATACACAATACAGTGGAACGT
>89876_x422
CCATCCATGATATATTACACT
>115126_x27
GCATATGATGATAAACCTAGACA
>140809_x24
TCGCCAAGTGCAGTGCATCA
>84754_x51
CAATACCGATTCTTACAAGTGA
>93552_x178
CGACCCATTTAATTAAACAGGTT
>86663_x425
CAGGTACATCGGATGCACGTG
>100877_x75
GAACCAATTCAATCAAAAGCTTA
>102584_x14
GAATCCATTTTAATATTCGAACC
>24079_x65
ACCCAACCTGTTTATTTTCGTGTC
>84389_x42
CAAGACAATTTTTCTGGATCG
>89964_x61
CCATGATGATGAAAGTTGTCC
>146629_x49
TTCCAGAGCTCTTGGCACGCA
>55886_x62
AGGCTCAGTTTGGTTGGGAGGAAA
>130207_x78
GTATTGTTTTATGAGTAAAGGTAG
>65430_x75
AGTGTTAGAAGTTATTTTGGAAGT
>127121_x11
GGTGAACTTTTACGTACAAGATGG
>52267_x54
AGGAAGTGGTGTGAACTTGAT
>21357_x33
ACATTAATCAACGCATGACAAAGT
>102099_x400
GAAGGGATATCTATATGATCCGA
>121241_x54
GGATCAAACCTATGGGACTTAA
>127293_x15
GGTGCCTATGGCAAGCCACACGAT
>15403_x48
AATTAATATGATGTGTGACTAAGA
>87198_x52
CATACTAACCATTTTTATTGTGTAG
>21028_x16
ACATGATGTGACGGTTACTCATTG
>61470_x30
AGTAGAGAGAGGAGGAAGAAAAGA
>6747_x29
AACCTCAGGGTGGTAAAGTGT
>126231_x21
GGTACTAATTTAACTAGAAGA
>66454_x37
AGTTGTTGTGAAATCACAGATAGT
>67917_x95
ATACCTAAAGTCGCTACAACTTGT
>22007_x22
ACCAAATAATTCACATACCAAACT
>84356_x25
CAAGAAATACAATTGTTTATAC
>79874_x17
ATGTCCAAGTGCCATGAGCCATGT
>127009_x78
GGTCTAGTAACGCTCAAGAACATGT
>60159_x18
AGGTGTGGAGTGAATCAAGAATGT
>36389_x58
AGACAATGTCACAGCGATGTAACC
>29658_x50
ACGGATGGTTGTTGCAACTCGGAT
>93915_x21
CGAGCAGACCAGCACCAGTCCG
>128918_x44
GTACATGATGGAGCTCGAGTAGA
>1381_x62
AAAGGCAATAAAGTAACTTCAACA
>62255_x144
AGTCACAGATGGTTGTTGCAACT
>83060_x11
ATTTCTCAAATCCAAAATCCAACT
>1602_x13
AAATCATCATTCGAGTCATGACA
>84136_x45
CAACGCAATATTTTACCTAGCT
>143941_x38
TGCTGAAATCATTCAAGAGTGT
>99156_x108
CTGGCCGTTAACTTCAGGGCT
>45953_x366
AGCACATGCTCCTGGGTGCATGGT
>106129_x92
GACGGTTTTGCTAACCTGTGTCCT
>87094_x32
CAGTTTTGGGCTTAATTTATACA
>145879_x15
TGTTAGAAACTATTTTAGGAGTGC
>100648_x22
GAACACCCCTTAATATGAGAACGT
>77638_x12
ATGCCACATTACTTCCACCATTAG
>60021_x29
AGGTGGATTTGGTAGTTGAAACGT
>64413_x50
AGTGGAATATTTAGTGCTAGGTAA
>58984_x19
AGGTATGTCAGAAATGTCAGCAGC
>62666_x35
AGTCCAATTGAGTACACAATGGTC
>122460_x35
GGCACCTCGATGTCGGCT
>110677_x31
GAGTTTGGTTGAGGAGAAAATGTT
>14586_x17
AATGACTGGATCTGAAATTGTAGA
>107422_x30
GAGAACATGTACTCCACATGATGT
>53565_x35
AGGAGGTCTCTAGTTCGAATCCCC
>20680_x20
ACATCAGAAGTGATTCGGGAATA
>47615_x48
AGCCAAAAAGTAAAGCAAGTGAGT
>144775_x66
TGGGAGTAATTAGTAGAGTCCGTT
>51365_x30
AGCTTACTCAATTACAAAGAACAA
>90489_x15
CCCATCATTCCCACCCCCATT
>63663_x15
AGTGACAGATATTATGGACCGGAG
>127958_x26
GGTTCAGTGAAAAACCGTCGTTGT
>69474_x12
ATATCACGATCCCGTGCCTCAAGT
>64300_x36
AGTGCTGCGATAGTTTTGAATACC
>142311_x55
TGACCAAAAATACAAGTTCGT
>3984_x158
AACATCAACATTACCCCAATACCT
>17882_x25
ACACCAAATGTGATACAAAGGATT
>76460_x43
ATGACTAAACAATTGTAGGTAC
>4289_x37
AACATTTTGGAAGAACATTTAGCA
>29098_x63
ACGCAAGTTCAGAGTTAGAGATCC
>143093_x11034
TGATTGAGCCGCGCCAATATC
>143859_x13
TGCTAATAGGGTTTTTCCAGGAGT
>22661_x28
ACCACAATACTCGTAAAGGCAAA
>95963_x75
CGGTCACACCTTAAAAGACAAGAT
>19474_x33
ACAGCATGCCAATGTAGAATGT
>59276_x56
AGGTCAGAATCTTGTAAAACCAGA
>129392_x50
GTAGAGAGAGAAAGTAGAGAGAGA
>37831_x33
AGACCGGACCGGCTGGTCAGATCG
>104836_x8
GACCAAATGGGTATTTTAAGTGAG
>53963_x30
AGGATAGAGAGACTATTTCCAAGA
>63332_x68
AGTCTGTAGTATGTAGTCTGTAGT
>7268_x23
AACGACCAGGAAAACCTCCAGTGG
>96835_x27
CGTTCATAGATCTACGTACGC
>85031_x16
CAATGGATATATGCCACATCA
>16682_x21
ACAATCTAATAATAAAGCAAACCG
>17813_x17
ACACATTTCCTCTCAAGTTAGTCT
>90694_x10
CCCCTTTTTGTGTGAACTATGTGA
>92632_x44
CCTTAAAGACCAATCCTAATGTAC
>128749_x25
GTAATGTACATATGTTTAACTTA
>23866_x18
ACCCAAAATGCTCTTCCAAAATGT
>52659_x70
AGGACAGTTCTCAGTGGACGTTGG
>104869_x30
GACCAAGGGAAGGAACAAAGAAGA
>73621_x49
ATCCTCAATTATTTAAGAAAGACG
>106643_x19
GACTCATTAAACCATTTGTACTT
>83804_x54
CAACATCAACATTACTCCAATGCC
>321_x40
AAACCAAAGTTGTCCAAAACGTGT
>98197_x282
CTCCTCGGCGTGATCCGGAGA
>18426_x98
ACACGTAGGAAGGACCAACAAGCA
>56505_x35
AGGGACGAAAAACGATACCAGTTA
>60620_x53
AGGTTGCTGAATAGGTTGGGATGT
>141897_x85
TGAAAAAGTAATAAGAATGAA
>28760_x68
ACGAGCAAGAACAGAGCACGA
>139055_x15
TCAGCTTTCGATCCCCAGTTGA
>72634_x20
ATCCCAACTATTGATACTTGGACA
>127112_x24
GGTGAACAAAAATGATCCCAACTA
>103870_x21
GACAGAATAGCCACTCAAGGATC
>120829_x29
GGAGTTCAGTTTCAGTCCGATAGT
>128299_x24
GGTTTAATTGAGCCTTGCATGT
>66571_x48
AGTTTCCTTAAAATCAAAATTTGG
>75631_x40
ATCTGCAACCACATTTGCCTTACC
>40916_x21
AGAGATTGGAGACAGCTAGAAGCC
>120329_x36
GGAGGAACTTTAAGACAAAGCTGA
>143054_x68
TGATGGGATGAGTAATTGGTCGGAATT
>96925_x31
CGTTTGCATCACATTAAACATC
>756_x28
AAACCTCGGTATGATTGGAAGATA
>109610_x57
GAGGTACAAAGAGAATTGTGGTAG
>28060_x59
ACCTTATTGACTTGGTCAAACATC
>81136_x24
ATTCACTAAATGTTTCTTATCATG
>131660_x32
GTCGACAACAACCGATCTACATGC
>126019_x28
GGTAAACAACATTTTGGAAGA
>21339_x57
ACATTAACAATAACTTATAGGTAC
>133919_x16
GTGGTGTTTGGTAGATAGCATTTT
>8244_x15
AACGTCTAACTTAACCCCATTTGA
>14110_x18
AATCCTAAGGGTTGCTCAATCATT
>53095_x21
AGGAGAAATTTTTAGATGAGCCCG
>51611_x17
AGCTTGATGACGAAATCTTTAGA
>42143_x88
AGAGGTCTCGAGTTCGAGTCATGG
>36904_x26
AGACATACGTAATGATCTCCAA
>131637_x14
GTCGAACCATCAACATGAGACTC
>24535_x30
ACCCATCTTGAAATATTAGGAAGT
>113786_x14
GATTGATTTTATACTATATCACGC
>115087_x20
GCATAGTGATGATAATTTGTATA
>57042_x35
AGGGCACATGATAAGAAGCAATT
>109416_x32
GAGGCATTGGGATAATGTTGATA
>54682_x21
AGGATTGGTTTTATACTCTATTA
>12090_x24
AAGGCAATATGTCTGTTATGGAGT
>74601_x18
ATCGGATATCCACTGGATTCGTGT
