# Supplementary material for: Integration of the Pokeweed miRNA and mRNA Transcriptomes Reveals Targeting of Jasmonic Acid-Responsive Genes
Source: Front Plant Sci. 2018 May 3;9:589. doi: 10.3389/fpls.2018.00589 (PMC5944317; doi:10.3389/fpls.2018.00589)
Supplement: Supplementary file 8 [file Table_3.XLSX]

## Sheet: Sheet1
Table S3. Annotations of highly correlated miRNA/target pairs.
Target	miRNA	PCC	sprot_Top_BLASTX_hit	TrEMBL_Top_BLASTX_hit	prot_id	prot_coords	sprot_Top_BLASTP_hit	TrEMBL_Top_BLASTP_hit	Pfam	eggnog	gene_ontology_blast	gene_ontology_pfam
c55331_g1_i1	200712_x18	-0.996	SPXM3_ARATH^SPXM3_ARATH^Q:263-2380,H:1-699^79.07%ID^E:0^RecName: Full=SPX domain-containing membrane protein At4g22990;^Eukaryota; Viridiplantae; Streptophyta; Embryophyta; Tracheophyta; Spermatophyta; Magnoliophyta; eudicotyledons; Gunneridae; Pentapetalae; rosids; malvids; Brassicales; Brassicaceae; Camelineae; Arabidopsis	D7TW83_VITVI^D7TW83_VITVI^Q:263-2380,H:1-698^82.05%ID^E:0^SubName: Full=Putative uncharacterized protein {ECO:0000313|EMBL:CBI34758.3};^Eukaryota; Viridiplantae; Streptophyta; Embryophyta; Tracheophyta; Spermatophyta; Magnoliophyta; eudicotyledons; Gunneridae; Pentapetalae; rosids; Vitales; Vitaceae; Vitis	c55331_g1_i1|m.24450	263-2383[+]	SPXM3_ARATH^SPXM3_ARATH^Q:1-706,H:1-699^79.21%ID^E:0^RecName: Full=SPX domain-containing membrane protein At4g22990;^Eukaryota; Viridiplantae; Streptophyta; Embryophyta; Tracheophyta; Spermatophyta; Magnoliophyta; eudicotyledons; Gunneridae; Pentapetalae; rosids; malvids; Brassicales; Brassicaceae; Camelineae; Arabidopsis	D7TW83_VITVI^D7TW83_VITVI^Q:1-706,H:1-698^83.33%ID^E:0^SubName: Full=Putative uncharacterized protein {ECO:0000313|EMBL:CBI34758.3};^Eukaryota; Viridiplantae; Streptophyta; Embryophyta; Tracheophyta; Spermatophyta; Magnoliophyta; eudicotyledons; Gunneridae; Pentapetalae; rosids; Vitales; Vitaceae; Vitis	PF03105.14^SPX^SPX domain^4-84^E:6.3e-08`PF03105.14^SPX^SPX domain^83-146^E:4e-11`PF07690.11^MFS_1^Major Facilitator Superfamily^257-649^E:3e-25	.	GO:0016021^cellular_component^integral component of membrane`GO:0055085^biological_process^transmembrane transport	GO:0055085^biological_process^transmembrane transport`GO:0016021^cellular_component^integral component of membrane
c56250_g2_i2	513579_x21	0.882	XCP1_ARATH^XCP1_ARATH^Q:1617-1829,H:285-354^54.93%ID^E:4e-18^RecName: Full=Xylem cysteine proteinase 1;^Eukaryota; Viridiplantae; Streptophyta; Embryophyta; Tracheophyta; Spermatophyta; Magnoliophyta; eudicotyledons; Gunneridae; Pentapetalae; rosids; malvids; Brassicales; Brassicaceae; Camelineae; Arabidopsis`XCP1_ARATH^XCP1_ARATH^Q:1068-1193,H:243-284^54.76%ID^E:1e-15^RecName: Full=Xylem cystein…	A0A061FFR4_THECC^A0A061FFR4_THECC^Q:1056-1193,H:238-283^63.04%ID^E:9e-19^SubName: Full=Xylem cysteine peptidase 1 {ECO:0000313|EMBL:EOY15911.1};^Eukaryota; Viridiplantae; Streptophyta; Embryophyta; Tracheophyta; Spermatophyta; Magnoliophyta; eudicotyledons; Gunneridae; Pentapetalae; rosids; malvids; Malvales; Malvaceae; Byttnerioideae; Theobroma`A0A061FFR4_THECC^A0A061FFR4_THECC^Q:625-867,H:122-1…	.	.	.	.	.	COG4870^cysteine	GO:0005634^cellular_component^nucleus`GO:0000325^cellular_component^plant-type vacuole`GO:0005886^cellular_component^plasma membrane`GO:0008234^molecular_function^cysteine-type peptidase activity`GO:0010623^biological_process^developmental programmed cell death	.
c56250_g2_i2	518700_x16	0.804	XCP1_ARATH^XCP1_ARATH^Q:1617-1829,H:285-354^54.93%ID^E:4e-18^RecName: Full=Xylem cysteine proteinase 1;^Eukaryota; Viridiplantae; Streptophyta; Embryophyta; Tracheophyta; Spermatophyta; Magnoliophyta; eudicotyledons; Gunneridae; Pentapetalae; rosids; malvids; Brassicales; Brassicaceae; Camelineae; Arabidopsis`XCP1_ARATH^XCP1_ARATH^Q:1068-1193,H:243-284^54.76%ID^E:1e-15^RecName: Full=Xylem cystein…	A0A061FFR4_THECC^A0A061FFR4_THECC^Q:1056-1193,H:238-283^63.04%ID^E:9e-19^SubName: Full=Xylem cysteine peptidase 1 {ECO:0000313|EMBL:EOY15911.1};^Eukaryota; Viridiplantae; Streptophyta; Embryophyta; Tracheophyta; Spermatophyta; Magnoliophyta; eudicotyledons; Gunneridae; Pentapetalae; rosids; malvids; Malvales; Malvaceae; Byttnerioideae; Theobroma`A0A061FFR4_THECC^A0A061FFR4_THECC^Q:625-867,H:122-1…	.	.	.	.	.	COG4870^cysteine	GO:0005634^cellular_component^nucleus`GO:0000325^cellular_component^plant-type vacuole`GO:0005886^cellular_component^plasma membrane`GO:0008234^molecular_function^cysteine-type peptidase activity`GO:0010623^biological_process^developmental programmed cell death	.
c37552_g1_i1	419489_x11	0.883	ERF92_ARATH^ERF92_ARATH^Q:706-1146,H:80-209^56.46%ID^E:4e-31^RecName: Full=Ethylene-responsive transcription factor 1B;^Eukaryota; Viridiplantae; Streptophyta; Embryophyta; Tracheophyta; Spermatophyta; Magnoliophyta; eudicotyledons; Gunneridae; Pentapetalae; rosids; malvids; Brassicales; Brassicaceae; Camelineae; Arabidopsis	M1KD53_9CARY^M1KD53_9CARY^Q:688-1155,H:95-231^60.76%ID^E:3e-39^SubName: Full=Ethylene response factor 11 {ECO:0000313|EMBL:AGE97366.1};^Eukaryota; Viridiplantae; Streptophyta; Embryophyta; Tracheophyta; Spermatophyta; Magnoliophyta; eudicotyledons; Gunneridae; Pentapetalae; Caryophyllales; Tamaricaceae; Tamarix	c37552_g1_i1|m.8250	394-1158[+]	ERF92_ARATH^ERF92_ARATH^Q:105-251,H:80-209^56.46%ID^E:6e-44^RecName: Full=Ethylene-responsive transcription factor 1B;^Eukaryota; Viridiplantae; Streptophyta; Embryophyta; Tracheophyta; Spermatophyta; Magnoliophyta; eudicotyledons; Gunneridae; Pentapetalae; rosids; malvids; Brassicales; Brassicaceae; Camelineae; Arabidopsis	W9QTW5_9ROSA^W9QTW5_9ROSA^Q:38-252,H:7-213^49.14%ID^E:9e-51^SubName: Full=Ethylene-responsive transcription factor 1B {ECO:0000313|EMBL:EXB54035.1};^Eukaryota; Viridiplantae; Streptophyta; Embryophyta; Tracheophyta; Spermatophyta; Magnoliophyta; eudicotyledons; Gunneridae; Pentapetalae; rosids; fabids; Rosales; Moraceae; Morus	PF00847.15^AP2^AP2 domain^106-156^E:5.2e-16	.	GO:0005634^cellular_component^nucleus`GO:0003677^molecular_function^DNA binding`GO:0003700^molecular_function^sequence-specific DNA binding transcription factor activity`GO:0006952^biological_process^defense response`GO:0009873^biological_process^ethylene-activated signaling pathway`GO:0009867^biological_process^jasmonic acid mediated signaling pathway`GO:0006351^biological_process^transcription,…	GO:0003700^molecular_function^sequence-specific DNA binding transcription factor activity`GO:0006355^biological_process^regulation of transcription, DNA-templated
c55006_g1_i1	144454_x98	0.872	.	I3SAR7_MEDTR^I3SAR7_MEDTR^Q:1209-1517,H:1-103^47.57%ID^E:7e-21^SubName: Full=Uncharacterized protein {ECO:0000313|EMBL:AFK37359.1};^Eukaryota; Viridiplantae; Streptophyta; Embryophyta; Tracheophyta; Spermatophyta; Magnoliophyta; eudicotyledons; Gunneridae; Pentapetalae; rosids; fabids; Fabales; Fabaceae; Papilionoideae; Trifolieae; Medicago	.	.	.	.	.	.	.	.
c58992_g2_i1	404574_x21	0.813	NAC72_ARATH^NAC72_ARATH^Q:167-955,H:1-251^70.63%ID^E:7e-121^RecName: Full=NAC domain-containing protein 72;^Eukaryota; Viridiplantae; Streptophyta; Embryophyta; Tracheophyta; Spermatophyta; Magnoliophyta; eudicotyledons; Gunneridae; Pentapetalae; rosids; malvids; Brassicales; Brassicaceae; Camelineae; Arabidopsis	A0A088FQ49_9CARY^A0A088FQ49_9CARY^Q:167-1156,H:1-351^71.15%ID^E:1e-152^SubName: Full=Putative NAC transcription factor {ECO:0000313|EMBL:AIM47115.1};^Eukaryota; Viridiplantae; Streptophyta; Embryophyta; Tracheophyta; Spermatophyta; Magnoliophyta; eudicotyledons; Gunneridae; Pentapetalae; Caryophyllales; Amaranthaceae; Suaeda	c58992_g2_i1|m.37914	167-1186[+]	NAC72_ARATH^NAC72_ARATH^Q:1-263,H:1-251^70.63%ID^E:2e-127^RecName: Full=NAC domain-containing protein 72;^Eukaryota; Viridiplantae; Streptophyta; Embryophyta; Tracheophyta; Spermatophyta; Magnoliophyta; eudicotyledons; Gunneridae; Pentapetalae; rosids; malvids; Brassicales; Brassicaceae; Camelineae; Arabidopsis	A0A088FQ49_9CARY^A0A088FQ49_9CARY^Q:1-337,H:1-367^69.97%ID^E:3e-168^SubName: Full=Putative NAC transcription factor {ECO:0000313|EMBL:AIM47115.1};^Eukaryota; Viridiplantae; Streptophyta; Embryophyta; Tracheophyta; Spermatophyta; Magnoliophyta; eudicotyledons; Gunneridae; Pentapetalae; Caryophyllales; Amaranthaceae; Suaeda	PF02365.10^NAM^No apical meristem (NAM) protein^14-139^E:2.8e-50	.	GO:0005634^cellular_component^nucleus`GO:0003677^molecular_function^DNA binding`GO:0006355^biological_process^regulation of transcription, DNA-templated`GO:0006351^biological_process^transcription, DNA-templated	GO:0003677^molecular_function^DNA binding`GO:0006355^biological_process^regulation of transcription, DNA-templated
c47336_g1_i1	430760_x13	0.927	ZAT10_ARATH^ZAT10_ARATH^Q:127-834,H:1-218^45.9%ID^E:1e-43^RecName: Full=Zinc finger protein ZAT10;^Eukaryota; Viridiplantae; Streptophyta; Embryophyta; Tracheophyta; Spermatophyta; Magnoliophyta; eudicotyledons; Gunneridae; Pentapetalae; rosids; malvids; Brassicales; Brassicaceae; Camelineae; Arabidopsis	A5BBP6_VITVI^A5BBP6_VITVI^Q:124-834,H:89-311^53.23%ID^E:2e-60^SubName: Full=Putative uncharacterized protein {ECO:0000313|EMBL:CAN61204.1};^Eukaryota; Viridiplantae; Streptophyta; Embryophyta; Tracheophyta; Spermatophyta; Magnoliophyta; eudicotyledons; Gunneridae; Pentapetalae; rosids; Vitales; Vitaceae; Vitis	c47336_g1_i1|m.13828	121-849[+]	ZAT10_ARATH^ZAT10_ARATH^Q:3-238,H:1-218^46.34%ID^E:2e-52^RecName: Full=Zinc finger protein ZAT10;^Eukaryota; Viridiplantae; Streptophyta; Embryophyta; Tracheophyta; Spermatophyta; Magnoliophyta; eudicotyledons; Gunneridae; Pentapetalae; rosids; malvids; Brassicales; Brassicaceae; Camelineae; Arabidopsis	A5BBP6_VITVI^A5BBP6_VITVI^Q:2-238,H:89-311^52.42%ID^E:1e-67^SubName: Full=Putative uncharacterized protein {ECO:0000313|EMBL:CAN61204.1};^Eukaryota; Viridiplantae; Streptophyta; Embryophyta; Tracheophyta; Spermatophyta; Magnoliophyta; eudicotyledons; Gunneridae; Pentapetalae; rosids; Vitales; Vitaceae; Vitis	PF13912.1^zf-C2H2_6^C2H2-type zinc finger^89-113^E:2e-10`PF12874.2^zf-met^Zinc-finger of C2H2 type^89-112^E:0.017`PF13894.1^zf-C2H2_4^C2H2-type zinc finger^89-111^E:0.26`PF13912.1^zf-C2H2_6^C2H2-type zinc finger^143-167^E:2e-09	.	GO:0005634^cellular_component^nucleus`GO:0046872^molecular_function^metal ion binding`GO:0043565^molecular_function^sequence-specific DNA binding`GO:0003700^molecular_function^sequence-specific DNA binding transcription factor activity`GO:0035264^biological_process^multicellular organism growth`GO:0045892^biological_process^negative regulation of transcription, DNA-templated`GO:0010117^biological…	.
c57679_g1_i2	201244_x10	-0.816	.	Q5ZDN1_ORYSJ^Q5ZDN1_ORYSJ^Q:2024-2410,H:1-130^31.54%ID^E:0.0004^SubName: Full=Putative uncharacterized protein P0416D03.23 {ECO:0000313|EMBL:BAD61257.1};^Eukaryota; Viridiplantae; Streptophyta; Embryophyta; Tracheophyta; Spermatophyta; Magnoliophyta; Liliopsida; Poales; Poaceae; BEP clade; Ehrhartoideae; Oryzeae; Oryza	.	.	.	.	.	.	.	.
c17159_g1_i1	144454_x98	0.916	BH025_ARATH^BH025_ARATH^Q:2-541,H:152-324^49.44%ID^E:1e-30^RecName: Full=Transcription factor bHLH25;^Eukaryota; Viridiplantae; Streptophyta; Embryophyta; Tracheophyta; Spermatophyta; Magnoliophyta; eudicotyledons; Gunneridae; Pentapetalae; rosids; malvids; Brassicales; Brassicaceae; Camelineae; Arabidopsis	A0A061DHY3_THECC^A0A061DHY3_THECC^Q:2-544,H:185-359^58.24%ID^E:1e-38^SubName: Full=Basic helix-loop-helix DNA-binding superfamily protein, putative {ECO:0000313|EMBL:EOX91822.1};^Eukaryota; Viridiplantae; Streptophyta; Embryophyta; Tracheophyta; Spermatophyta; Magnoliophyta; eudicotyledons; Gunneridae; Pentapetalae; rosids; malvids; Malvales; Malvaceae; Byttnerioideae; Theobroma	c17159_g1_i1|m.3296	2-580[+]	BH025_ARATH^BH025_ARATH^Q:1-180,H:152-324^51.65%ID^E:4e-46^RecName: Full=Transcription factor bHLH25;^Eukaryota; Viridiplantae; Streptophyta; Embryophyta; Tracheophyta; Spermatophyta; Magnoliophyta; eudicotyledons; Gunneridae; Pentapetalae; rosids; malvids; Brassicales; Brassicaceae; Camelineae; Arabidopsis	A0A061DHY3_THECC^A0A061DHY3_THECC^Q:1-181,H:185-359^58.47%ID^E:2e-57^SubName: Full=Basic helix-loop-helix DNA-binding superfamily protein, putative {ECO:0000313|EMBL:EOX91822.1};^Eukaryota; Viridiplantae; Streptophyta; Embryophyta; Tracheophyta; Spermatophyta; Magnoliophyta; eudicotyledons; Gunneridae; Pentapetalae; rosids; malvids; Malvales; Malvaceae; Byttnerioideae; Theobroma	PF00010.21^HLH^Helix-loop-helix DNA-binding domain^2-47^E:2.7e-08	.	GO:0005634^cellular_component^nucleus`GO:0003677^molecular_function^DNA binding`GO:0003700^molecular_function^sequence-specific DNA binding transcription factor activity`GO:0006355^biological_process^regulation of transcription, DNA-templated`GO:0006351^biological_process^transcription, DNA-templated	GO:0046983^molecular_function^protein dimerization activity
c17159_g1_i1	264510_x13	-0.873	BH025_ARATH^BH025_ARATH^Q:2-541,H:152-324^49.44%ID^E:1e-30^RecName: Full=Transcription factor bHLH25;^Eukaryota; Viridiplantae; Streptophyta; Embryophyta; Tracheophyta; Spermatophyta; Magnoliophyta; eudicotyledons; Gunneridae; Pentapetalae; rosids; malvids; Brassicales; Brassicaceae; Camelineae; Arabidopsis	A0A061DHY3_THECC^A0A061DHY3_THECC^Q:2-544,H:185-359^58.24%ID^E:1e-38^SubName: Full=Basic helix-loop-helix DNA-binding superfamily protein, putative {ECO:0000313|EMBL:EOX91822.1};^Eukaryota; Viridiplantae; Streptophyta; Embryophyta; Tracheophyta; Spermatophyta; Magnoliophyta; eudicotyledons; Gunneridae; Pentapetalae; rosids; malvids; Malvales; Malvaceae; Byttnerioideae; Theobroma	c17159_g1_i1|m.3296	2-580[+]	BH025_ARATH^BH025_ARATH^Q:1-180,H:152-324^51.65%ID^E:4e-46^RecName: Full=Transcription factor bHLH25;^Eukaryota; Viridiplantae; Streptophyta; Embryophyta; Tracheophyta; Spermatophyta; Magnoliophyta; eudicotyledons; Gunneridae; Pentapetalae; rosids; malvids; Brassicales; Brassicaceae; Camelineae; Arabidopsis	A0A061DHY3_THECC^A0A061DHY3_THECC^Q:1-181,H:185-359^58.47%ID^E:2e-57^SubName: Full=Basic helix-loop-helix DNA-binding superfamily protein, putative {ECO:0000313|EMBL:EOX91822.1};^Eukaryota; Viridiplantae; Streptophyta; Embryophyta; Tracheophyta; Spermatophyta; Magnoliophyta; eudicotyledons; Gunneridae; Pentapetalae; rosids; malvids; Malvales; Malvaceae; Byttnerioideae; Theobroma	PF00010.21^HLH^Helix-loop-helix DNA-binding domain^2-47^E:2.7e-08	.	GO:0005634^cellular_component^nucleus`GO:0003677^molecular_function^DNA binding`GO:0003700^molecular_function^sequence-specific DNA binding transcription factor activity`GO:0006355^biological_process^regulation of transcription, DNA-templated`GO:0006351^biological_process^transcription, DNA-templated	GO:0046983^molecular_function^protein dimerization activity
c17278_g1_i2	319549_x8	-0.934	BCB2_ARATH^BCB2_ARATH^Q:1208-1396,H:59-122^64.06%ID^E:2e-17^RecName: Full=Uclacyanin-2;^Eukaryota; Viridiplantae; Streptophyta; Embryophyta; Tracheophyta; Spermatophyta; Magnoliophyta; eudicotyledons; Gunneridae; Pentapetalae; rosids; malvids; Brassicales; Brassicaceae; Camelineae; Arabidopsis	M4F971_BRARP^M4F971_BRARP^Q:1208-1399,H:61-123^56.92%ID^E:6e-13^SubName: Full=Uncharacterized protein {ECO:0000313|EnsemblPlants:Bra037634.1-P};^Eukaryota; Viridiplantae; Streptophyta; Embryophyta; Tracheophyta; Spermatophyta; Magnoliophyta; eudicotyledons; Gunneridae; Pentapetalae; rosids; malvids; Brassicales; Brassicaceae; Brassiceae; Brassica	c17278_g1_i2|m.3353	1196-1588[+]	BCB2_ARATH^BCB2_ARATH^Q:2-123,H:56-197^42.96%ID^E:3e-22^RecName: Full=Uclacyanin-2;^Eukaryota; Viridiplantae; Streptophyta; Embryophyta; Tracheophyta; Spermatophyta; Magnoliophyta; eudicotyledons; Gunneridae; Pentapetalae; rosids; malvids; Brassicales; Brassicaceae; Camelineae; Arabidopsis	V4L9S2_EUTSA^V4L9S2_EUTSA^Q:5-123,H:60-192^47.41%ID^E:4e-22^SubName: Full=Uncharacterized protein {ECO:0000313|EMBL:ESQ39112.1};^Eukaryota; Viridiplantae; Streptophyta; Embryophyta; Tracheophyta; Spermatophyta; Magnoliophyta; eudicotyledons; Gunneridae; Pentapetalae; rosids; malvids; Brassicales; Brassicaceae; Eutremeae; Eutrema	PF02298.12^Cu_bind_like^Plastocyanin-like domain^4-58^E:4.2e-13	.	GO:0031225^cellular_component^anchored component of membrane`GO:0046658^cellular_component^anchored component of plasma membrane`GO:0009506^cellular_component^plasmodesma`GO:0005507^molecular_function^copper ion binding`GO:0009055^molecular_function^electron carrier activity`GO:0055114^biological_process^oxidation-reduction process	GO:0009055^molecular_function^electron carrier activity
c58486_g4_i3	338818_x15	-0.813	BH035_ARATH^BH035_ARATH^Q:342-839,H:83-235^49.4%ID^E:1e-39^RecName: Full=Transcription factor bHLH35;^Eukaryota; Viridiplantae; Streptophyta; Embryophyta; Tracheophyta; Spermatophyta; Magnoliophyta; eudicotyledons; Gunneridae; Pentapetalae; rosids; malvids; Brassicales; Brassicaceae; Camelineae; Arabidopsis	A0A059CRK7_EUCGR^A0A059CRK7_EUCGR^Q:342-839,H:87-243^64.46%ID^E:2e-60^SubName: Full=Uncharacterized protein {ECO:0000313|EMBL:KCW80844.1};^Eukaryota; Viridiplantae; Streptophyta; Embryophyta; Tracheophyta; Spermatophyta; Magnoliophyta; eudicotyledons; Gunneridae; Pentapetalae; rosids; malvids; Myrtales; Myrtaceae; Eucalyptus	c58486_g4_i3|m.35062	345-842[+]	BH035_ARATH^BH035_ARATH^Q:1-165,H:84-235^49.7%ID^E:1e-42^RecName: Full=Transcription factor bHLH35;^Eukaryota; Viridiplantae; Streptophyta; Embryophyta; Tracheophyta; Spermatophyta; Magnoliophyta; eudicotyledons; Gunneridae; Pentapetalae; rosids; malvids; Brassicales; Brassicaceae; Camelineae; Arabidopsis	A0A059CRK7_EUCGR^A0A059CRK7_EUCGR^Q:1-165,H:88-243^64.85%ID^E:3e-64^SubName: Full=Uncharacterized protein {ECO:0000313|EMBL:KCW80844.1};^Eukaryota; Viridiplantae; Streptophyta; Embryophyta; Tracheophyta; Spermatophyta; Magnoliophyta; eudicotyledons; Gunneridae; Pentapetalae; rosids; malvids; Myrtales; Myrtaceae; Eucalyptus	.	.	GO:0005634^cellular_component^nucleus`GO:0003677^molecular_function^DNA binding`GO:0006355^biological_process^regulation of transcription, DNA-templated`GO:0006351^biological_process^transcription, DNA-templated	.
c58601_g16_i3	499371_x14	0.941	.	A5ACU3_VITVI^A5ACU3_VITVI^Q:274-657,H:3-113^46.27%ID^E:6e-24^SubName: Full=Putative uncharacterized protein {ECO:0000313|EMBL:CAN79932.1};^Eukaryota; Viridiplantae; Streptophyta; Embryophyta; Tracheophyta; Spermatophyta; Magnoliophyta; eudicotyledons; Gunneridae; Pentapetalae; rosids; Vitales; Vitaceae; Vitis	c58601_g16_i3|m.35740	271-678[+]	.	A5ACU3_VITVI^A5ACU3_VITVI^Q:2-129,H:3-113^47.01%ID^E:3e-27^SubName: Full=Putative uncharacterized protein {ECO:0000313|EMBL:CAN79932.1};^Eukaryota; Viridiplantae; Streptophyta; Embryophyta; Tracheophyta; Spermatophyta; Magnoliophyta; eudicotyledons; Gunneridae; Pentapetalae; rosids; Vitales; Vitaceae; Vitis	.	.	.	.
c33290_g1_i1	66102_x232	0.991	PUB19_ARATH^PUB19_ARATH^Q:3-488,H:236-390^44.44%ID^E:4e-33^RecName: Full=U-box domain-containing protein 19;^Eukaryota; Viridiplantae; Streptophyta; Embryophyta; Tracheophyta; Spermatophyta; Magnoliophyta; eudicotyledons; Gunneridae; Pentapetalae; rosids; malvids; Brassicales; Brassicaceae; Camelineae; Arabidopsis	B9RB48_RICCO^B9RB48_RICCO^Q:3-488,H:234-393^67.28%ID^E:8e-60^SubName: Full=Spotted leaf protein, putative {ECO:0000313|EMBL:EEF52025.1};^Eukaryota; Viridiplantae; Streptophyta; Embryophyta; Tracheophyta; Spermatophyta; Magnoliophyta; eudicotyledons; Gunneridae; Pentapetalae; rosids; fabids; Malpighiales; Euphorbiaceae; Acalyphoideae; Acalypheae; Ricinus	c33290_g1_i1|m.6553	3-488[+]	PUB19_ARATH^PUB19_ARATH^Q:1-162,H:236-390^44.44%ID^E:5e-39^RecName: Full=U-box domain-containing protein 19;^Eukaryota; Viridiplantae; Streptophyta; Embryophyta; Tracheophyta; Spermatophyta; Magnoliophyta; eudicotyledons; Gunneridae; Pentapetalae; rosids; malvids; Brassicales; Brassicaceae; Camelineae; Arabidopsis	V4TSX0_9ROSI^V4TSX0_9ROSI^Q:1-162,H:234-393^67.28%ID^E:1e-71^SubName: Full=Uncharacterized protein {ECO:0000313|EMBL:ESR53026.1};^Eukaryota; Viridiplantae; Streptophyta; Embryophyta; Tracheophyta; Spermatophyta; Magnoliophyta; eudicotyledons; Gunneridae; Pentapetalae; rosids; malvids; Sapindales; Rutaceae; Citrus	PF04564.10^U-box^U-box domain^46-115^E:3.3e-21`PF11789.3^zf-Nse^Zinc-finger of the MIZ type in Nse subunit^48-90^E:0.00018	.	GO:0016874^molecular_function^ligase activity`GO:0004842^molecular_function^ubiquitin-protein transferase activity`GO:0008270^molecular_function^zinc ion binding`GO:0010029^biological_process^regulation of seed germination	GO:0004842^molecular_function^ubiquitin-protein transferase activity`GO:0016567^biological_process^protein ubiquitination
c58140_g2_i2	319549_x8	-0.936	.	M5WSW6_PRUPE^M5WSW6_PRUPE^Q:650-754,H:233-267^74.29%ID^E:0.0002^SubName: Full=Uncharacterized protein {ECO:0000313|EMBL:EMJ16912.1};^Eukaryota; Viridiplantae; Streptophyta; Embryophyta; Tracheophyta; Spermatophyta; Magnoliophyta; eudicotyledons; Gunneridae; Pentapetalae; rosids; fabids; Rosales; Rosaceae; Maloideae; Amygdaleae; Prunus`M5WSW6_PRUPE^M5WSW6_PRUPE^Q:855-908,H:268-285^77.78%ID^E:0.000…	.	.	.	.	.	.	.	.
c55614_g1_i1	144454_x98	0.872	.	A0A068TPM4_COFCA^A0A068TPM4_COFCA^Q:167-1096,H:2-330^60.3%ID^E:4e-114^SubName: Full=Coffea canephora DH200=94 genomic scaffold, scaffold_2 {ECO:0000313|EMBL:CDO98250.1};^Eukaryota; Viridiplantae; Streptophyta; Embryophyta; Tracheophyta; Spermatophyta; Magnoliophyta; eudicotyledons; Gunneridae; Pentapetalae; asterids; lamiids; Gentianales; Rubiaceae; Ixoroideae; Coffeeae; Coffea`A0A068TPM4_COFCA^A…	c55614_g1_i1|m.25122	104-1117[+]	.	A0A067F4N7_CITSI^A0A067F4N7_CITSI^Q:1-319,H:1-342^57.89%ID^E:3e-124^SubName: Full=Uncharacterized protein {ECO:0000313|EMBL:KDO62298.1};^Eukaryota; Viridiplantae; Streptophyta; Embryophyta; Tracheophyta; Spermatophyta; Magnoliophyta; eudicotyledons; Gunneridae; Pentapetalae; rosids; malvids; Sapindales; Rutaceae; Citrus	.	.	.	.
c55614_g1_i1	144454_x98	0.872	.	A0A068TPM4_COFCA^A0A068TPM4_COFCA^Q:167-1096,H:2-330^60.3%ID^E:4e-114^SubName: Full=Coffea canephora DH200=94 genomic scaffold, scaffold_2 {ECO:0000313|EMBL:CDO98250.1};^Eukaryota; Viridiplantae; Streptophyta; Embryophyta; Tracheophyta; Spermatophyta; Magnoliophyta; eudicotyledons; Gunneridae; Pentapetalae; asterids; lamiids; Gentianales; Rubiaceae; Ixoroideae; Coffeeae; Coffea`A0A068TPM4_COFCA^A…	c55614_g1_i1|m.25123	1879-2391[+]	.	W9SF27_9ROSA^W9SF27_9ROSA^Q:3-170,H:355-527^49.71%ID^E:2e-45^SubName: Full=Uncharacterized protein {ECO:0000313|EMBL:EXC30164.1};^Eukaryota; Viridiplantae; Streptophyta; Embryophyta; Tracheophyta; Spermatophyta; Magnoliophyta; eudicotyledons; Gunneridae; Pentapetalae; rosids; fabids; Rosales; Moraceae; Morus	.	.	.	.
c80075_g1_i1	456330_x11	0.934	SNAK2_SOLTU^SNAK2_SOLTU^Q:191-376,H:43-104^83.87%ID^E:2e-27^RecName: Full=Snakin-2;^Eukaryota; Viridiplantae; Streptophyta; Embryophyta; Tracheophyta; Spermatophyta; Magnoliophyta; eudicotyledons; Gunneridae; Pentapetalae; asterids; lamiids; Solanales; Solanaceae; Solanoideae; Solaneae; Solanum	G7I774_MEDTR^G7I774_MEDTR^Q:191-376,H:40-101^82.26%ID^E:4e-27^SubName: Full=GASA/GAST/Snakin {ECO:0000313|EMBL:AES59737.1};^Eukaryota; Viridiplantae; Streptophyta; Embryophyta; Tracheophyta; Spermatophyta; Magnoliophyta; eudicotyledons; Gunneridae; Pentapetalae; rosids; fabids; Fabales; Fabaceae; Papilionoideae; Trifolieae; Medicago	c80075_g1_i1|m.51922	2-379[+]	SNAK2_SOLTU^SNAK2_SOLTU^Q:64-125,H:43-104^83.87%ID^E:5e-30^RecName: Full=Snakin-2;^Eukaryota; Viridiplantae; Streptophyta; Embryophyta; Tracheophyta; Spermatophyta; Magnoliophyta; eudicotyledons; Gunneridae; Pentapetalae; asterids; lamiids; Solanales; Solanaceae; Solanoideae; Solaneae; Solanum	A0A022RCU8_ERYGU^A0A022RCU8_ERYGU^Q:20-125,H:1-107^62.62%ID^E:2e-37^SubName: Full=Uncharacterized protein {ECO:0000313|EMBL:EYU37879.1};^Eukaryota; Viridiplantae; Streptophyta; Embryophyta; Tracheophyta; Spermatophyta; Magnoliophyta; eudicotyledons; Gunneridae; Pentapetalae; asterids; lamiids; Lamiales; Phrymaceae; Erythranthe	PF02704.9^GASA^Gibberellin regulated protein^66-125^E:9.1e-22	.	GO:0005618^cellular_component^cell wall`GO:0005576^cellular_component^extracellular region`GO:0006952^biological_process^defense response	.
c43582_g1_i2	513239_x9	0.937	DI191_ORYSJ^DI191_ORYSJ^Q:260-619,H:106-226^56.2%ID^E:9e-33^RecName: Full=Protein DEHYDRATION-INDUCED 19;^Eukaryota; Viridiplantae; Streptophyta; Embryophyta; Tracheophyta; Spermatophyta; Magnoliophyta; Liliopsida; Poales; Poaceae; BEP clade; Ehrhartoideae; Oryzeae; Oryza	U5G134_POPTR^U5G134_POPTR^Q:194-619,H:11-153^72.22%ID^E:1e-54^SubName: Full=Uncharacterized protein {ECO:0000313|EMBL:ERP55197.1};^Eukaryota; Viridiplantae; Streptophyta; Embryophyta; Tracheophyta; Spermatophyta; Magnoliophyta; eudicotyledons; Gunneridae; Pentapetalae; rosids; fabids; Malpighiales; Salicaceae; Saliceae; Populus	.	.	.	.	.	.	.	.
c59820_g2_i5	485379_x20	0.828	CDPKS_ARATH^CDPKS_ARATH^Q:97-186,H:470-499^76.67%ID^E:6e-07^RecName: Full=Calcium-dependent protein kinase 28;^Eukaryota; Viridiplantae; Streptophyta; Embryophyta; Tracheophyta; Spermatophyta; Magnoliophyta; eudicotyledons; Gunneridae; Pentapetalae; rosids; malvids; Brassicales; Brassicaceae; Camelineae; Arabidopsis	B9S6N9_RICCO^B9S6N9_RICCO^Q:97-264,H:520-575^76.79%ID^E:7e-08^SubName: Full=Calcium-dependent protein kinase, putative {ECO:0000313|EMBL:EEF40645.1};^Eukaryota; Viridiplantae; Streptophyta; Embryophyta; Tracheophyta; Spermatophyta; Magnoliophyta; eudicotyledons; Gunneridae; Pentapetalae; rosids; fabids; Malpighiales; Euphorbiaceae; Acalyphoideae; Acalypheae; Ricinus	.	.	.	.	.	COG0515^Serine Threonine protein kinase	GO:0005886^cellular_component^plasma membrane`GO:0005524^molecular_function^ATP binding`GO:0005509^molecular_function^calcium ion binding`GO:0004674^molecular_function^protein serine/threonine kinase activity	.
c111909_g1_i1	415783_x21	0.804	SCL13_ARATH^SCL13_ARATH^Q:427-2079,H:1-525^55.52%ID^E:0^RecName: Full=Scarecrow-like protein 13;^Eukaryota; Viridiplantae; Streptophyta; Embryophyta; Tracheophyta; Spermatophyta; Magnoliophyta; eudicotyledons; Gunneridae; Pentapetalae; rosids; malvids; Brassicales; Brassicaceae; Camelineae; Arabidopsis	V4WA26_9ROSI^V4WA26_9ROSI^Q:427-2079,H:1-547^63.96%ID^E:0^SubName: Full=Uncharacterized protein {ECO:0000313|EMBL:ESR63134.1};^Eukaryota; Viridiplantae; Streptophyta; Embryophyta; Tracheophyta; Spermatophyta; Magnoliophyta; eudicotyledons; Gunneridae; Pentapetalae; rosids; malvids; Sapindales; Rutaceae; Citrus	c111909_g1_i1|m.53186	427-2082[+]	SCL13_ARATH^SCL13_ARATH^Q:1-551,H:1-525^55.52%ID^E:0^RecName: Full=Scarecrow-like protein 13;^Eukaryota; Viridiplantae; Streptophyta; Embryophyta; Tracheophyta; Spermatophyta; Magnoliophyta; eudicotyledons; Gunneridae; Pentapetalae; rosids; malvids; Brassicales; Brassicaceae; Camelineae; Arabidopsis	V4WA26_9ROSI^V4WA26_9ROSI^Q:1-551,H:1-547^63.96%ID^E:0^SubName: Full=Uncharacterized protein {ECO:0000313|EMBL:ESR63134.1};^Eukaryota; Viridiplantae; Streptophyta; Embryophyta; Tracheophyta; Spermatophyta; Magnoliophyta; eudicotyledons; Gunneridae; Pentapetalae; rosids; malvids; Sapindales; Rutaceae; Citrus	PF03514.9^GRAS^GRAS domain family^177-551^E:2.7e-125	.	GO:0005737^cellular_component^cytoplasm`GO:0005634^cellular_component^nucleus`GO:0006355^biological_process^regulation of transcription, DNA-templated`GO:0006351^biological_process^transcription, DNA-templated	.
c13510_g1_i1	110629_x73	-0.84	PGIP_PYRCO^PGIP_PYRCO^Q:127-1122,H:27-330^37.8%ID^E:4e-55^RecName: Full=Polygalacturonase inhibitor;^Eukaryota; Viridiplantae; Streptophyta; Embryophyta; Tracheophyta; Spermatophyta; Magnoliophyta; eudicotyledons; Gunneridae; Pentapetalae; rosids; fabids; Rosales; Rosaceae; Maloideae; Maleae; Pyrus	G7KVR7_MEDTR^G7KVR7_MEDTR^Q:127-1119,H:33-385^42.7%ID^E:3e-69^SubName: Full=Polygalacturonase inhibitor {ECO:0000313|EMBL:AES78034.1};^Eukaryota; Viridiplantae; Streptophyta; Embryophyta; Tracheophyta; Spermatophyta; Magnoliophyta; eudicotyledons; Gunneridae; Pentapetalae; rosids; fabids; Fabales; Fabaceae; Papilionoideae; Trifolieae; Medicago	c13510_g1_i1|m.2040	43-1125[+]	PGIP_PYRCO^PGIP_PYRCO^Q:13-360,H:9-330^40.68%ID^E:8e-68^RecName: Full=Polygalacturonase inhibitor;^Eukaryota; Viridiplantae; Streptophyta; Embryophyta; Tracheophyta; Spermatophyta; Magnoliophyta; eudicotyledons; Gunneridae; Pentapetalae; rosids; fabids; Rosales; Rosaceae; Maloideae; Maleae; Pyrus	G7KVR7_MEDTR^G7KVR7_MEDTR^Q:3-359,H:4-385^43.73%ID^E:5e-88^SubName: Full=Polygalacturonase inhibitor {ECO:0000313|EMBL:AES78034.1};^Eukaryota; Viridiplantae; Streptophyta; Embryophyta; Tracheophyta; Spermatophyta; Magnoliophyta; eudicotyledons; Gunneridae; Pentapetalae; rosids; fabids; Fabales; Fabaceae; Papilionoideae; Trifolieae; Medicago	PF13504.1^LRR_7^Leucine rich repeat^23-30^E:6900`PF08263.7^LRRNT_2^Leucine rich repeat N-terminal domain^31-63^E:1.7e-06`PF13855.1^LRR_8^Leucine rich repeat^99-157^E:9.7e-07`PF13855.1^LRR_8^Leucine rich repeat^122-181^E:1.1e-09`PF13504.1^LRR_7^Leucine rich repeat^122-129^E:710`PF12799.2^LRR_4^Leucine Rich repeats (2 copies)^123-159^E:2.2e-06`PF13516.1^LRR_6^Leucine Rich repeat^144-167^E:0.0024`PF…	.	GO:0048046^cellular_component^apoplast`GO:0005618^cellular_component^cell wall	GO:0005515^molecular_function^protein binding
c56871_g3_i2	264510_x13	-0.826	GDL74_ARATH^GDL74_ARATH^Q:257-814,H:66-249^52.94%ID^E:2e-57^RecName: Full=GDSL esterase/lipase At5g03980;^Eukaryota; Viridiplantae; Streptophyta; Embryophyta; Tracheophyta; Spermatophyta; Magnoliophyta; eudicotyledons; Gunneridae; Pentapetalae; rosids; malvids; Brassicales; Brassicaceae; Camelineae; Arabidopsis`GDL74_ARATH^GDL74_ARATH^Q:1196-1414,H:252-323^47.95%ID^E:4e-13^RecName: Full=GDSL este…	R0FCY3_9BRAS^R0FCY3_9BRAS^Q:206-814,H:32-238^52.38%ID^E:1e-63^SubName: Full=Uncharacterized protein {ECO:0000313|EMBL:EOA19691.1};^Eukaryota; Viridiplantae; Streptophyta; Embryophyta; Tracheophyta; Spermatophyta; Magnoliophyta; eudicotyledons; Gunneridae; Pentapetalae; rosids; malvids; Brassicales; Brassicaceae; Camelineae; Capsella`R0FCY3_9BRAS^R0FCY3_9BRAS^Q:1196-1387,H:242-304^53.12%ID^E:8e-13…	c56871_g3_i2|m.28593	350-832[+]	GDL74_ARATH^GDL74_ARATH^Q:1-155,H:97-249^53.85%ID^E:7e-52^RecName: Full=GDSL esterase/lipase At5g03980;^Eukaryota; Viridiplantae; Streptophyta; Embryophyta; Tracheophyta; Spermatophyta; Magnoliophyta; eudicotyledons; Gunneridae; Pentapetalae; rosids; malvids; Brassicales; Brassicaceae; Camelineae; Arabidopsis	V4LD80_EUTSA^V4LD80_EUTSA^Q:2-160,H:97-254^52.17%ID^E:5e-53^SubName: Full=Uncharacterized protein {ECO:0000313|EMBL:ESQ40362.1};^Eukaryota; Viridiplantae; Streptophyta; Embryophyta; Tracheophyta; Spermatophyta; Magnoliophyta; eudicotyledons; Gunneridae; Pentapetalae; rosids; malvids; Brassicales; Brassicaceae; Eutremeae; Eutrema	PF00657.17^Lipase_GDSL^GDSL-like Lipase/Acylhydrolase^25-148^E:8.7e-09	.	GO:0005576^cellular_component^extracellular region`GO:0016788^molecular_function^hydrolase activity, acting on ester bonds`GO:0016042^biological_process^lipid catabolic process	GO:0016788^molecular_function^hydrolase activity, acting on ester bonds
c54687_g4_i1	478663_x13	0.955	IDHC_SOYBN^IDHC_SOYBN^Q:185-1414,H:3-412^83.66%ID^E:0^RecName: Full=Isocitrate dehydrogenase [NADP];^Eukaryota; Viridiplantae; Streptophyta; Embryophyta; Tracheophyta; Spermatophyta; Magnoliophyta; eudicotyledons; Gunneridae; Pentapetalae; rosids; fabids; Fabales; Fabaceae; Papilionoideae; Phaseoleae; Glycine; Soja	B9HYD8_POPTR^B9HYD8_POPTR^Q:182-1429,H:13-428^84.86%ID^E:0^RecName: Full=Isocitrate dehydrogenase [NADP] {ECO:0000256|PIRNR:PIRNR000108};^Eukaryota; Viridiplantae; Streptophyta; Embryophyta; Tracheophyta; Spermatophyta; Magnoliophyta; eudicotyledons; Gunneridae; Pentapetalae; rosids; fabids; Malpighiales; Salicaceae; Saliceae; Populus	c54687_g4_i1|m.22983	182-1432[+]	IDHC_SOYBN^IDHC_SOYBN^Q:2-411,H:3-412^83.66%ID^E:0^RecName: Full=Isocitrate dehydrogenase [NADP];^Eukaryota; Viridiplantae; Streptophyta; Embryophyta; Tracheophyta; Spermatophyta; Magnoliophyta; eudicotyledons; Gunneridae; Pentapetalae; rosids; fabids; Fabales; Fabaceae; Papilionoideae; Phaseoleae; Glycine; Soja	B9HYD8_POPTR^B9HYD8_POPTR^Q:1-416,H:13-428^84.86%ID^E:0^RecName: Full=Isocitrate dehydrogenase [NADP] {ECO:0000256|PIRNR:PIRNR000108};^Eukaryota; Viridiplantae; Streptophyta; Embryophyta; Tracheophyta; Spermatophyta; Magnoliophyta; eudicotyledons; Gunneridae; Pentapetalae; rosids; fabids; Malpighiales; Salicaceae; Saliceae; Populus	PF00180.15^Iso_dh^Isocitrate/isopropylmalate dehydrogenase^7-402^E:1.8e-87	.	GO:0005737^cellular_component^cytoplasm`GO:0004450^molecular_function^isocitrate dehydrogenase (NADP+) activity`GO:0000287^molecular_function^magnesium ion binding`GO:0051287^molecular_function^NAD binding`GO:0006097^biological_process^glyoxylate cycle`GO:0006102^biological_process^isocitrate metabolic process`GO:0006099^biological_process^tricarboxylic acid cycle	GO:0016616^molecular_function^oxidoreductase activity, acting on the CH-OH group of donors, NAD or NADP as acceptor`GO:0055114^biological_process^oxidation-reduction process
c59820_g2_i8	485379_x20	0.911	CDPKG_ARATH^CDPKG_ARATH^Q:441-1355,H:54-364^82.64%ID^E:3e-171^RecName: Full=Calcium-dependent protein kinase 16;^Eukaryota; Viridiplantae; Streptophyta; Embryophyta; Tracheophyta; Spermatophyta; Magnoliophyta; eudicotyledons; Gunneridae; Pentapetalae; rosids; malvids; Brassicales; Brassicaceae; Camelineae; Arabidopsis`CDPKG_ARATH^CDPKG_ARATH^Q:1544-2095,H:362-545^79.89%ID^E:2e-92^RecName: Full=Ca…	J7LKB6_CHEAL^J7LKB6_CHEAL^Q:405-1355,H:42-360^84.01%ID^E:0^SubName: Full=Calcium dependent protein kinase 2 {ECO:0000313|EMBL:AFR11231.1};^Eukaryota; Viridiplantae; Streptophyta; Embryophyta; Tracheophyta; Spermatophyta; Magnoliophyta; eudicotyledons; Gunneridae; Pentapetalae; Caryophyllales; Amaranthaceae; Chenopodioideae; Atripliceae; Chenopodium`J7LKB6_CHEAL^J7LKB6_CHEAL^Q:1547-2173,H:359-567^…	c59820_g2_i8|m.43213	306-1379[+]	CDPKS_ARATH^CDPKS_ARATH^Q:1-350,H:1-318^74.29%ID^E:0^RecName: Full=Calcium-dependent protein kinase 28;^Eukaryota; Viridiplantae; Streptophyta; Embryophyta; Tracheophyta; Spermatophyta; Magnoliophyta; eudicotyledons; Gunneridae; Pentapetalae; rosids; malvids; Brassicales; Brassicaceae; Camelineae; Arabidopsis	M5VXE8_PRUPE^M5VXE8_PRUPE^Q:1-350,H:1-350^79.49%ID^E:0^SubName: Full=Uncharacterized protein {ECO:0000313|EMBL:EMJ05771.1};^Eukaryota; Viridiplantae; Streptophyta; Embryophyta; Tracheophyta; Spermatophyta; Magnoliophyta; eudicotyledons; Gunneridae; Pentapetalae; rosids; fabids; Rosales; Rosaceae; Maloideae; Amygdaleae; Prunus	PF00069.20^Pkinase^Protein kinase domain^94-351^E:1.4e-65`PF07714.12^Pkinase_Tyr^Protein tyrosine kinase^96-346^E:3.3e-31`PF14531.1^Kinase-like^Kinase-like^183-342^E:3.6e-07	COG0515^Serine Threonine protein kinase	GO:0005886^cellular_component^plasma membrane`GO:0005524^molecular_function^ATP binding`GO:0005509^molecular_function^calcium ion binding`GO:0004674^molecular_function^protein serine/threonine kinase activity	GO:0004672^molecular_function^protein kinase activity`GO:0005524^molecular_function^ATP binding`GO:0006468^biological_process^protein phosphorylation
c59820_g2_i8	485379_x20	0.911	CDPKG_ARATH^CDPKG_ARATH^Q:441-1355,H:54-364^82.64%ID^E:3e-171^RecName: Full=Calcium-dependent protein kinase 16;^Eukaryota; Viridiplantae; Streptophyta; Embryophyta; Tracheophyta; Spermatophyta; Magnoliophyta; eudicotyledons; Gunneridae; Pentapetalae; rosids; malvids; Brassicales; Brassicaceae; Camelineae; Arabidopsis`CDPKG_ARATH^CDPKG_ARATH^Q:1544-2095,H:362-545^79.89%ID^E:2e-92^RecName: Full=Ca…	J7LKB6_CHEAL^J7LKB6_CHEAL^Q:405-1355,H:42-360^84.01%ID^E:0^SubName: Full=Calcium dependent protein kinase 2 {ECO:0000313|EMBL:AFR11231.1};^Eukaryota; Viridiplantae; Streptophyta; Embryophyta; Tracheophyta; Spermatophyta; Magnoliophyta; eudicotyledons; Gunneridae; Pentapetalae; Caryophyllales; Amaranthaceae; Chenopodioideae; Atripliceae; Chenopodium`J7LKB6_CHEAL^J7LKB6_CHEAL^Q:1547-2173,H:359-567^…	c59820_g2_i8|m.43214	1619-2176[+]	CDPKS_ARATH^CDPKS_ARATH^Q:1-183,H:341-523^77.05%ID^E:6e-97^RecName: Full=Calcium-dependent protein kinase 28;^Eukaryota; Viridiplantae; Streptophyta; Embryophyta; Tracheophyta; Spermatophyta; Magnoliophyta; eudicotyledons; Gunneridae; Pentapetalae; rosids; malvids; Brassicales; Brassicaceae; Camelineae; Arabidopsis	J7LKB6_CHEAL^J7LKB6_CHEAL^Q:1-185,H:383-567^85.95%ID^E:4e-108^SubName: Full=Calcium dependent protein kinase 2 {ECO:0000313|EMBL:AFR11231.1};^Eukaryota; Viridiplantae; Streptophyta; Embryophyta; Tracheophyta; Spermatophyta; Magnoliophyta; eudicotyledons; Gunneridae; Pentapetalae; Caryophyllales; Amaranthaceae; Chenopodioideae; Atripliceae; Chenopodium	PF00036.27^EF-hand_1^EF hand^29-56^E:1.3e-06`PF13405.1^EF-hand_6^EF-hand domain^29-56^E:5.5e-06`PF13202.1^EF-hand_5^EF hand^30-54^E:7.4e-07`PF13499.1^EF-hand_7^EF-hand domain pair^30-90^E:3.7e-10`PF13833.1^EF-hand_8^EF-hand domain pair^42-91^E:0.00024`PF13202.1^EF-hand_5^EF hand^110-130^E:1.8e-06`PF13499.1^EF-hand_7^EF-hand domain pair^110-162^E:7.3e-11`PF13405.1^EF-hand_6^EF-hand domain^110-130^…	COG0515^Serine Threonine protein kinase	GO:0005886^cellular_component^plasma membrane`GO:0005524^molecular_function^ATP binding`GO:0005509^molecular_function^calcium ion binding`GO:0004674^molecular_function^protein serine/threonine kinase activity	GO:0005509^molecular_function^calcium ion binding
c59724_g2_i1	264510_x13	-0.864	.	W9R8W0_9ROSA^W9R8W0_9ROSA^Q:432-863,H:1-135^35.17%ID^E:1e-14^SubName: Full=Uncharacterized protein {ECO:0000313|EMBL:EXB63111.1};^Eukaryota; Viridiplantae; Streptophyta; Embryophyta; Tracheophyta; Spermatophyta; Magnoliophyta; eudicotyledons; Gunneridae; Pentapetalae; rosids; fabids; Rosales; Moraceae; Morus	c59724_g2_i1|m.42696	432-971[+]	.	W9R8W0_9ROSA^W9R8W0_9ROSA^Q:1-145,H:1-136^36.3%ID^E:5e-18^SubName: Full=Uncharacterized protein {ECO:0000313|EMBL:EXB63111.1};^Eukaryota; Viridiplantae; Streptophyta; Embryophyta; Tracheophyta; Spermatophyta; Magnoliophyta; eudicotyledons; Gunneridae; Pentapetalae; rosids; fabids; Rosales; Moraceae; Morus	.	.	.	.
c113292_g1_i1	204283_x13	-0.892	AOC4_ARATH^AOC4_ARATH^Q:171-854,H:33-254^59.57%ID^E:8e-77^RecName: Full=Allene oxide cyclase 4, chloroplastic;^Eukaryota; Viridiplantae; Streptophyta; Embryophyta; Tracheophyta; Spermatophyta; Magnoliophyta; eudicotyledons; Gunneridae; Pentapetalae; rosids; malvids; Brassicales; Brassicaceae; Camelineae; Arabidopsis	W9RFS9_9ROSA^W9RFS9_9ROSA^Q:237-854,H:48-255^75%ID^E:3e-99^SubName: Full=Allene oxide cyclase 4 {ECO:0000313|EMBL:EXB53999.1};^Eukaryota; Viridiplantae; Streptophyta; Embryophyta; Tracheophyta; Spermatophyta; Magnoliophyta; eudicotyledons; Gunneridae; Pentapetalae; rosids; fabids; Rosales; Moraceae; Morus	c113292_g1_i1|m.53757	96-857[+]	AOC3_ARATH^AOC3_ARATH^Q:76-253,H:79-258^70.56%ID^E:3e-88^RecName: Full=Allene oxide cyclase 3, chloroplastic;^Eukaryota; Viridiplantae; Streptophyta; Embryophyta; Tracheophyta; Spermatophyta; Magnoliophyta; eudicotyledons; Gunneridae; Pentapetalae; rosids; malvids; Brassicales; Brassicaceae; Camelineae; Arabidopsis	W9RFS9_9ROSA^W9RFS9_9ROSA^Q:48-253,H:48-255^75%ID^E:9e-113^SubName: Full=Allene oxide cyclase 4 {ECO:0000313|EMBL:EXB53999.1};^Eukaryota; Viridiplantae; Streptophyta; Embryophyta; Tracheophyta; Spermatophyta; Magnoliophyta; eudicotyledons; Gunneridae; Pentapetalae; rosids; fabids; Rosales; Moraceae; Morus	PF06351.6^Allene_ox_cyc^Allene oxide cyclase^76-251^E:2.3e-98	.	GO:0009507^cellular_component^chloroplast`GO:0016020^cellular_component^membrane`GO:0005886^cellular_component^plasma membrane`GO:0005774^cellular_component^vacuolar membrane`GO:0046423^molecular_function^allene-oxide cyclase activity`GO:0009695^biological_process^jasmonic acid biosynthetic process`GO:0009620^biological_process^response to fungus`GO:0009651^biological_process^response to salt str…	GO:0016853^molecular_function^isomerase activity`GO:0009507^cellular_component^chloroplast
c58238_g13_i2	415783_x21	0.843	HT1_ARATH^HT1_ARATH^Q:1387-2427,H:21-367^46.74%ID^E:1e-105^RecName: Full=Serine/threonine-protein kinase HT1;^Eukaryota; Viridiplantae; Streptophyta; Embryophyta; Tracheophyta; Spermatophyta; Magnoliophyta; eudicotyledons; Gunneridae; Pentapetalae; rosids; malvids; Brassicales; Brassicaceae; Camelineae; Arabidopsis	A0A061GMB7_THECC^A0A061GMB7_THECC^Q:1018-2490,H:1-497^71.89%ID^E:0^SubName: Full=Tyrosine kinase, putative {ECO:0000313|EMBL:EOY28224.1};^Eukaryota; Viridiplantae; Streptophyta; Embryophyta; Tracheophyta; Spermatophyta; Magnoliophyta; eudicotyledons; Gunneridae; Pentapetalae; rosids; malvids; Malvales; Malvaceae; Byttnerioideae; Theobroma	c58238_g13_i2|m.33809	1018-2496[+]	HT1_ARATH^HT1_ARATH^Q:124-470,H:21-367^46.74%ID^E:9e-111^RecName: Full=Serine/threonine-protein kinase HT1;^Eukaryota; Viridiplantae; Streptophyta; Embryophyta; Tracheophyta; Spermatophyta; Magnoliophyta; eudicotyledons; Gunneridae; Pentapetalae; rosids; malvids; Brassicales; Brassicaceae; Camelineae; Arabidopsis	A0A061GMB7_THECC^A0A061GMB7_THECC^Q:1-491,H:1-497^71.89%ID^E:0^SubName: Full=Tyrosine kinase, putative {ECO:0000313|EMBL:EOY28224.1};^Eukaryota; Viridiplantae; Streptophyta; Embryophyta; Tracheophyta; Spermatophyta; Magnoliophyta; eudicotyledons; Gunneridae; Pentapetalae; rosids; malvids; Malvales; Malvaceae; Byttnerioideae; Theobroma	PF07714.12^Pkinase_Tyr^Protein tyrosine kinase^191-441^E:1.4e-61`PF00069.20^Pkinase^Protein kinase domain^193-439^E:4.2e-58	COG0515^Serine Threonine protein kinase	GO:0005524^molecular_function^ATP binding`GO:0004674^molecular_function^protein serine/threonine kinase activity	GO:0004672^molecular_function^protein kinase activity`GO:0006468^biological_process^protein phosphorylation`GO:0005524^molecular_function^ATP binding
c58486_g4_i2	50891_x48	0.937	BH035_ARATH^BH035_ARATH^Q:301-1005,H:12-235^55.46%ID^E:9e-76^RecName: Full=Transcription factor bHLH35;^Eukaryota; Viridiplantae; Streptophyta; Embryophyta; Tracheophyta; Spermatophyta; Magnoliophyta; eudicotyledons; Gunneridae; Pentapetalae; rosids; malvids; Brassicales; Brassicaceae; Camelineae; Arabidopsis	C6TGE0_SOYBN^C6TGE0_SOYBN^Q:271-1005,H:1-235^68.29%ID^E:3e-107^SubName: Full=Uncharacterized protein {ECO:0000313|EnsemblPlants:GLYMA09G06770.1};^Eukaryota; Viridiplantae; Streptophyta; Embryophyta; Tracheophyta; Spermatophyta; Magnoliophyta; eudicotyledons; Gunneridae; Pentapetalae; rosids; fabids; Fabales; Fabaceae; Papilionoideae; Phaseoleae; Glycine; Soja	c58486_g4_i2|m.35061	271-1008[+]	BH035_ARATH^BH035_ARATH^Q:11-245,H:12-235^55.46%ID^E:3e-79^RecName: Full=Transcription factor bHLH35;^Eukaryota; Viridiplantae; Streptophyta; Embryophyta; Tracheophyta; Spermatophyta; Magnoliophyta; eudicotyledons; Gunneridae; Pentapetalae; rosids; malvids; Brassicales; Brassicaceae; Camelineae; Arabidopsis	C6TGE0_SOYBN^C6TGE0_SOYBN^Q:1-245,H:1-235^68.29%ID^E:4e-111^SubName: Full=Uncharacterized protein {ECO:0000313|EnsemblPlants:GLYMA09G06770.1};^Eukaryota; Viridiplantae; Streptophyta; Embryophyta; Tracheophyta; Spermatophyta; Magnoliophyta; eudicotyledons; Gunneridae; Pentapetalae; rosids; fabids; Fabales; Fabaceae; Papilionoideae; Phaseoleae; Glycine; Soja	PF00010.21^HLH^Helix-loop-helix DNA-binding domain^55-97^E:1.2e-10	.	GO:0005634^cellular_component^nucleus`GO:0003677^molecular_function^DNA binding`GO:0006355^biological_process^regulation of transcription, DNA-templated`GO:0006351^biological_process^transcription, DNA-templated	GO:0046983^molecular_function^protein dimerization activity
c58486_g4_i2	338818_x15	-0.893	BH035_ARATH^BH035_ARATH^Q:301-1005,H:12-235^55.46%ID^E:9e-76^RecName: Full=Transcription factor bHLH35;^Eukaryota; Viridiplantae; Streptophyta; Embryophyta; Tracheophyta; Spermatophyta; Magnoliophyta; eudicotyledons; Gunneridae; Pentapetalae; rosids; malvids; Brassicales; Brassicaceae; Camelineae; Arabidopsis	C6TGE0_SOYBN^C6TGE0_SOYBN^Q:271-1005,H:1-235^68.29%ID^E:3e-107^SubName: Full=Uncharacterized protein {ECO:0000313|EnsemblPlants:GLYMA09G06770.1};^Eukaryota; Viridiplantae; Streptophyta; Embryophyta; Tracheophyta; Spermatophyta; Magnoliophyta; eudicotyledons; Gunneridae; Pentapetalae; rosids; fabids; Fabales; Fabaceae; Papilionoideae; Phaseoleae; Glycine; Soja	c58486_g4_i2|m.35061	271-1008[+]	BH035_ARATH^BH035_ARATH^Q:11-245,H:12-235^55.46%ID^E:3e-79^RecName: Full=Transcription factor bHLH35;^Eukaryota; Viridiplantae; Streptophyta; Embryophyta; Tracheophyta; Spermatophyta; Magnoliophyta; eudicotyledons; Gunneridae; Pentapetalae; rosids; malvids; Brassicales; Brassicaceae; Camelineae; Arabidopsis	C6TGE0_SOYBN^C6TGE0_SOYBN^Q:1-245,H:1-235^68.29%ID^E:4e-111^SubName: Full=Uncharacterized protein {ECO:0000313|EnsemblPlants:GLYMA09G06770.1};^Eukaryota; Viridiplantae; Streptophyta; Embryophyta; Tracheophyta; Spermatophyta; Magnoliophyta; eudicotyledons; Gunneridae; Pentapetalae; rosids; fabids; Fabales; Fabaceae; Papilionoideae; Phaseoleae; Glycine; Soja	PF00010.21^HLH^Helix-loop-helix DNA-binding domain^55-97^E:1.2e-10	.	GO:0005634^cellular_component^nucleus`GO:0003677^molecular_function^DNA binding`GO:0006355^biological_process^regulation of transcription, DNA-templated`GO:0006351^biological_process^transcription, DNA-templated	GO:0046983^molecular_function^protein dimerization activity
c52120_g1_i1	225512_x26	-0.838	P2C73_ARATH^P2C73_ARATH^Q:307-1362,H:1-353^72.24%ID^E:0^RecName: Full=Probable protein phosphatase 2C 73;^Eukaryota; Viridiplantae; Streptophyta; Embryophyta; Tracheophyta; Spermatophyta; Magnoliophyta; eudicotyledons; Gunneridae; Pentapetalae; rosids; malvids; Brassicales; Brassicaceae; Camelineae; Arabidopsis	B9I7A6_POPTR^B9I7A6_POPTR^Q:307-1386,H:1-359^78.33%ID^E:0^SubName: Full=Phosphatase 2C family protein {ECO:0000313|EMBL:EEE94895.1};^Eukaryota; Viridiplantae; Streptophyta; Embryophyta; Tracheophyta; Spermatophyta; Magnoliophyta; eudicotyledons; Gunneridae; Pentapetalae; rosids; fabids; Malpighiales; Salicaceae; Saliceae; Populus	c52120_g1_i1|m.18851	307-1407[+]	P2C73_ARATH^P2C73_ARATH^Q:1-352,H:1-353^72.24%ID^E:0^RecName: Full=Probable protein phosphatase 2C 73;^Eukaryota; Viridiplantae; Streptophyta; Embryophyta; Tracheophyta; Spermatophyta; Magnoliophyta; eudicotyledons; Gunneridae; Pentapetalae; rosids; malvids; Brassicales; Brassicaceae; Camelineae; Arabidopsis	B9I7A6_POPTR^B9I7A6_POPTR^Q:1-360,H:1-359^78.33%ID^E:0^SubName: Full=Phosphatase 2C family protein {ECO:0000313|EMBL:EEE94895.1};^Eukaryota; Viridiplantae; Streptophyta; Embryophyta; Tracheophyta; Spermatophyta; Magnoliophyta; eudicotyledons; Gunneridae; Pentapetalae; rosids; fabids; Malpighiales; Salicaceae; Saliceae; Populus	PF00481.16^PP2C^Protein phosphatase 2C^75-332^E:1.5e-42`PF13672.1^PP2C_2^Protein phosphatase 2C^142-314^E:9.8e-06	COG0631^Phosphatase	GO:0046872^molecular_function^metal ion binding`GO:0004721^molecular_function^phosphoprotein phosphatase activity	GO:0003824^molecular_function^catalytic activity
c19572_g1_i1	98462_x2365	-0.92	OPR3_SOLLC^OPR3_SOLLC^Q:470-1669,H:1-396^74%ID^E:0^RecName: Full=12-oxophytodienoate reductase 3;^Eukaryota; Viridiplantae; Streptophyta; Embryophyta; Tracheophyta; Spermatophyta; Magnoliophyta; eudicotyledons; Gunneridae; Pentapetalae; asterids; lamiids; Solanales; Solanaceae; Solanoideae; Solaneae; Solanum; Lycopersicon	Q4ZJ73_HEVBR^Q4ZJ73_HEVBR^Q:506-1642,H:14-392^77.57%ID^E:0^SubName: Full=12-oxophytodienoate reductase {ECO:0000313|EMBL:AAY27752.1};^Eukaryota; Viridiplantae; Streptophyta; Embryophyta; Tracheophyta; Spermatophyta; Magnoliophyta; eudicotyledons; Gunneridae; Pentapetalae; rosids; fabids; Malpighiales; Euphorbiaceae; Crotonoideae; Micrandreae; Hevea	c19572_g1_i1|m.3980	470-1672[+]	OPR3_SOLLC^OPR3_SOLLC^Q:1-400,H:1-396^74%ID^E:0^RecName: Full=12-oxophytodienoate reductase 3;^Eukaryota; Viridiplantae; Streptophyta; Embryophyta; Tracheophyta; Spermatophyta; Magnoliophyta; eudicotyledons; Gunneridae; Pentapetalae; asterids; lamiids; Solanales; Solanaceae; Solanoideae; Solaneae; Solanum; Lycopersicon	Q4ZJ73_HEVBR^Q4ZJ73_HEVBR^Q:13-391,H:14-392^77.57%ID^E:0^SubName: Full=12-oxophytodienoate reductase {ECO:0000313|EMBL:AAY27752.1};^Eukaryota; Viridiplantae; Streptophyta; Embryophyta; Tracheophyta; Spermatophyta; Magnoliophyta; eudicotyledons; Gunneridae; Pentapetalae; rosids; fabids; Malpighiales; Euphorbiaceae; Crotonoideae; Micrandreae; Hevea	PF00724.15^Oxidored_FMN^NADH:flavin oxidoreductase / NADH oxidase family^13-357^E:9.3e-86	.	GO:0005777^cellular_component^peroxisome`GO:0016629^molecular_function^12-oxophytodienoate reductase activity`GO:0010181^molecular_function^FMN binding`GO:0009738^biological_process^abscisic acid-activated signaling pathway`GO:0042538^biological_process^hyperosmotic salinity response`GO:0009684^biological_process^indoleacetic acid biosynthetic process`GO:0009695^biological_process^jasmonic acid b…	GO:0010181^molecular_function^FMN binding`GO:0016491^molecular_function^oxidoreductase activity`GO:0055114^biological_process^oxidation-reduction process
c19572_g1_i1	98462_x2365	-0.92	OPR3_SOLLC^OPR3_SOLLC^Q:470-1669,H:1-396^74%ID^E:0^RecName: Full=12-oxophytodienoate reductase 3;^Eukaryota; Viridiplantae; Streptophyta; Embryophyta; Tracheophyta; Spermatophyta; Magnoliophyta; eudicotyledons; Gunneridae; Pentapetalae; asterids; lamiids; Solanales; Solanaceae; Solanoideae; Solaneae; Solanum; Lycopersicon	Q4ZJ73_HEVBR^Q4ZJ73_HEVBR^Q:506-1642,H:14-392^77.57%ID^E:0^SubName: Full=12-oxophytodienoate reductase {ECO:0000313|EMBL:AAY27752.1};^Eukaryota; Viridiplantae; Streptophyta; Embryophyta; Tracheophyta; Spermatophyta; Magnoliophyta; eudicotyledons; Gunneridae; Pentapetalae; rosids; fabids; Malpighiales; Euphorbiaceae; Crotonoideae; Micrandreae; Hevea	c19572_g1_i1|m.3981	600-989[+]	.	W9QUW5_9ROSA^W9QUW5_9ROSA^Q:31-93,H:5-67^46.03%ID^E:1e-08^SubName: Full=12-oxophytodienoate reductase 3 {ECO:0000313|EMBL:EXB38934.1};^Eukaryota; Viridiplantae; Streptophyta; Embryophyta; Tracheophyta; Spermatophyta; Magnoliophyta; eudicotyledons; Gunneridae; Pentapetalae; rosids; fabids; Rosales; Moraceae; Morus	.	.	.	.
c52196_g1_i4	415783_x21	0.861	CRK35_ARATH^CRK35_ARATH^Q:385-1086,H:308-546^57.74%ID^E:8e-82^RecName: Full=Putative cysteine-rich receptor-like protein kinase 35;^Eukaryota; Viridiplantae; Streptophyta; Embryophyta; Tracheophyta; Spermatophyta; Magnoliophyta; eudicotyledons; Gunneridae; Pentapetalae; rosids; malvids; Brassicales; Brassicaceae; Camelineae; Arabidopsis`CRK35_ARATH^CRK35_ARATH^Q:2092-2301,H:561-631^40.85%ID^E:1e-…	A0A067J8T0_JATCU^A0A067J8T0_JATCU^Q:376-1134,H:7-265^77.61%ID^E:6e-134^SubName: Full=Uncharacterized protein {ECO:0000313|EMBL:KDP20137.1};^Eukaryota; Viridiplantae; Streptophyta; Embryophyta; Tracheophyta; Spermatophyta; Magnoliophyta; eudicotyledons; Gunneridae; Pentapetalae; rosids; fabids; Malpighiales; Euphorbiaceae; Crotonoideae; Jatropheae; Jatropha`A0A067J8T0_JATCU^A0A067J8T0_JATCU^Q:2080…	c52196_g1_i4|m.18974	337-1179[+]	CRK35_ARATH^CRK35_ARATH^Q:17-250,H:308-546^57.74%ID^E:4e-89^RecName: Full=Putative cysteine-rich receptor-like protein kinase 35;^Eukaryota; Viridiplantae; Streptophyta; Embryophyta; Tracheophyta; Spermatophyta; Magnoliophyta; eudicotyledons; Gunneridae; Pentapetalae; rosids; malvids; Brassicales; Brassicaceae; Camelineae; Arabidopsis	A0A067J8T0_JATCU^A0A067J8T0_JATCU^Q:14-266,H:7-265^77.61%ID^E:2e-143^SubName: Full=Uncharacterized protein {ECO:0000313|EMBL:KDP20137.1};^Eukaryota; Viridiplantae; Streptophyta; Embryophyta; Tracheophyta; Spermatophyta; Magnoliophyta; eudicotyledons; Gunneridae; Pentapetalae; rosids; fabids; Malpighiales; Euphorbiaceae; Crotonoideae; Jatropheae; Jatropha	PF00069.20^Pkinase^Protein kinase domain^54-258^E:7.2e-48`PF07714.12^Pkinase_Tyr^Protein tyrosine kinase^55-251^E:1.2e-46	COG0515^Serine Threonine protein kinase	GO:0016021^cellular_component^integral component of membrane`GO:0005524^molecular_function^ATP binding`GO:0004674^molecular_function^protein serine/threonine kinase activity	GO:0004672^molecular_function^protein kinase activity`GO:0005524^molecular_function^ATP binding`GO:0006468^biological_process^protein phosphorylation
c52196_g1_i4	415783_x21	0.861	CRK35_ARATH^CRK35_ARATH^Q:385-1086,H:308-546^57.74%ID^E:8e-82^RecName: Full=Putative cysteine-rich receptor-like protein kinase 35;^Eukaryota; Viridiplantae; Streptophyta; Embryophyta; Tracheophyta; Spermatophyta; Magnoliophyta; eudicotyledons; Gunneridae; Pentapetalae; rosids; malvids; Brassicales; Brassicaceae; Camelineae; Arabidopsis`CRK35_ARATH^CRK35_ARATH^Q:2092-2301,H:561-631^40.85%ID^E:1e-…	A0A067J8T0_JATCU^A0A067J8T0_JATCU^Q:376-1134,H:7-265^77.61%ID^E:6e-134^SubName: Full=Uncharacterized protein {ECO:0000313|EMBL:KDP20137.1};^Eukaryota; Viridiplantae; Streptophyta; Embryophyta; Tracheophyta; Spermatophyta; Magnoliophyta; eudicotyledons; Gunneridae; Pentapetalae; rosids; fabids; Malpighiales; Euphorbiaceae; Crotonoideae; Jatropheae; Jatropha`A0A067J8T0_JATCU^A0A067J8T0_JATCU^Q:2080…	c52196_g1_i4|m.18975	2104-2475[+]	CRK10_ARATH^CRK10_ARATH^Q:2-67,H:568-634^46.27%ID^E:1e-12^RecName: Full=Cysteine-rich receptor-like protein kinase 10;^Eukaryota; Viridiplantae; Streptophyta; Embryophyta; Tracheophyta; Spermatophyta; Magnoliophyta; eudicotyledons; Gunneridae; Pentapetalae; rosids; malvids; Brassicales; Brassicaceae; Camelineae; Arabidopsis	M5WAQ6_PRUPE^M5WAQ6_PRUPE^Q:2-123,H:292-411^63.93%ID^E:1e-47^SubName: Full=Uncharacterized protein {ECO:0000313|EMBL:EMJ10396.1};^Eukaryota; Viridiplantae; Streptophyta; Embryophyta; Tracheophyta; Spermatophyta; Magnoliophyta; eudicotyledons; Gunneridae; Pentapetalae; rosids; fabids; Rosales; Rosaceae; Maloideae; Amygdaleae; Prunus	.	COG0515^Serine Threonine protein kinase	GO:0016021^cellular_component^integral component of membrane`GO:0005886^cellular_component^plasma membrane`GO:0005524^molecular_function^ATP binding`GO:0004674^molecular_function^protein serine/threonine kinase activity	.
c57722_g7_i1	419489_x11	0.914	GSTU9_ARATH^GSTU9_ARATH^Q:145-813,H:1-228^41.48%ID^E:4e-60^RecName: Full=Glutathione S-transferase U9;^Eukaryota; Viridiplantae; Streptophyta; Embryophyta; Tracheophyta; Spermatophyta; Magnoliophyta; eudicotyledons; Gunneridae; Pentapetalae; rosids; malvids; Brassicales; Brassicaceae; Camelineae; Arabidopsis	F6GT83_VITVI^F6GT83_VITVI^Q:157-813,H:3-223^50%ID^E:3e-68^SubName: Full=Putative uncharacterized protein {ECO:0000313|EMBL:CCB43092.1};^Eukaryota; Viridiplantae; Streptophyta; Embryophyta; Tracheophyta; Spermatophyta; Magnoliophyta; eudicotyledons; Gunneridae; Pentapetalae; rosids; Vitales; Vitaceae; Vitis	c57722_g7_i1|m.31400	145-846[+]	GSTU9_ARATH^GSTU9_ARATH^Q:1-223,H:1-228^41.48%ID^E:8e-63^RecName: Full=Glutathione S-transferase U9;^Eukaryota; Viridiplantae; Streptophyta; Embryophyta; Tracheophyta; Spermatophyta; Magnoliophyta; eudicotyledons; Gunneridae; Pentapetalae; rosids; malvids; Brassicales; Brassicaceae; Camelineae; Arabidopsis	F6GT83_VITVI^F6GT83_VITVI^Q:5-231,H:3-231^48.26%ID^E:5e-71^SubName: Full=Putative uncharacterized protein {ECO:0000313|EMBL:CCB43092.1};^Eukaryota; Viridiplantae; Streptophyta; Embryophyta; Tracheophyta; Spermatophyta; Magnoliophyta; eudicotyledons; Gunneridae; Pentapetalae; rosids; Vitales; Vitaceae; Vitis	PF13417.1^GST_N_3^Glutathione S-transferase, N-terminal domain^12-82^E:1.3e-18`PF02798.15^GST_N^Glutathione S-transferase, N-terminal domain^14-80^E:9.4e-12`PF13409.1^GST_N_2^Glutathione S-transferase, N-terminal domain^16-80^E:1.8e-14	.	GO:0005737^cellular_component^cytoplasm`GO:0005829^cellular_component^cytosol`GO:0004364^molecular_function^glutathione transferase activity`GO:0009636^biological_process^response to toxic substance`GO:0009407^biological_process^toxin catabolic process	GO:0005515^molecular_function^protein binding
c49357_g2_i1	478663_x13	0.94	NATT4_THANI^NATT4_THANI^Q:1105-1602,H:199-363^25.9%ID^E:8e-08^RecName: Full=Natterin-4;^Eukaryota; Metazoa; Chordata; Craniata; Vertebrata; Euteleostomi; Actinopterygii; Neopterygii; Teleostei; Neoteleostei; Acanthomorphata; Batrachoidaria; Batrachoididae; Thalassophryne	D7U3H5_VITVI^D7U3H5_VITVI^Q:232-1635,H:6-459^35.5%ID^E:2e-80^SubName: Full=Putative uncharacterized protein {ECO:0000313|EMBL:CBI37294.3};^Eukaryota; Viridiplantae; Streptophyta; Embryophyta; Tracheophyta; Spermatophyta; Magnoliophyta; eudicotyledons; Gunneridae; Pentapetalae; rosids; Vitales; Vitaceae; Vitis	c49357_g2_i1|m.15624	214-1698[+]	NATT4_THANI^NATT4_THANI^Q:298-463,H:199-363^25.9%ID^E:2e-08^RecName: Full=Natterin-4;^Eukaryota; Metazoa; Chordata; Craniata; Vertebrata; Euteleostomi; Actinopterygii; Neopterygii; Teleostei; Neoteleostei; Acanthomorphata; Batrachoidaria; Batrachoididae; Thalassophryne	D7U3H5_VITVI^D7U3H5_VITVI^Q:7-474,H:6-459^35.5%ID^E:4e-84^SubName: Full=Putative uncharacterized protein {ECO:0000313|EMBL:CBI37294.3};^Eukaryota; Viridiplantae; Streptophyta; Embryophyta; Tracheophyta; Spermatophyta; Magnoliophyta; eudicotyledons; Gunneridae; Pentapetalae; rosids; Vitales; Vitaceae; Vitis	PF07468.6^Agglutinin^Agglutinin^8-129^E:3.3e-22	.	GO:0005576^cellular_component^extracellular region`GO:0016787^molecular_function^hydrolase activity`GO:0009405^biological_process^pathogenesis	.
c49357_g2_i1	282802_x15	-0.809	NATT4_THANI^NATT4_THANI^Q:1105-1602,H:199-363^25.9%ID^E:8e-08^RecName: Full=Natterin-4;^Eukaryota; Metazoa; Chordata; Craniata; Vertebrata; Euteleostomi; Actinopterygii; Neopterygii; Teleostei; Neoteleostei; Acanthomorphata; Batrachoidaria; Batrachoididae; Thalassophryne	D7U3H5_VITVI^D7U3H5_VITVI^Q:232-1635,H:6-459^35.5%ID^E:2e-80^SubName: Full=Putative uncharacterized protein {ECO:0000313|EMBL:CBI37294.3};^Eukaryota; Viridiplantae; Streptophyta; Embryophyta; Tracheophyta; Spermatophyta; Magnoliophyta; eudicotyledons; Gunneridae; Pentapetalae; rosids; Vitales; Vitaceae; Vitis	c49357_g2_i1|m.15624	214-1698[+]	NATT4_THANI^NATT4_THANI^Q:298-463,H:199-363^25.9%ID^E:2e-08^RecName: Full=Natterin-4;^Eukaryota; Metazoa; Chordata; Craniata; Vertebrata; Euteleostomi; Actinopterygii; Neopterygii; Teleostei; Neoteleostei; Acanthomorphata; Batrachoidaria; Batrachoididae; Thalassophryne	D7U3H5_VITVI^D7U3H5_VITVI^Q:7-474,H:6-459^35.5%ID^E:4e-84^SubName: Full=Putative uncharacterized protein {ECO:0000313|EMBL:CBI37294.3};^Eukaryota; Viridiplantae; Streptophyta; Embryophyta; Tracheophyta; Spermatophyta; Magnoliophyta; eudicotyledons; Gunneridae; Pentapetalae; rosids; Vitales; Vitaceae; Vitis	PF07468.6^Agglutinin^Agglutinin^8-129^E:3.3e-22	.	GO:0005576^cellular_component^extracellular region`GO:0016787^molecular_function^hydrolase activity`GO:0009405^biological_process^pathogenesis	.
c60508_g2_i1	319549_x8	-0.976	TGA21_TOBAC^TGA21_TOBAC^Q:224-841,H:232-437^84.47%ID^E:5e-107^RecName: Full=TGACG-sequence-specific DNA-binding protein TGA-2.1;^Eukaryota; Viridiplantae; Streptophyta; Embryophyta; Tracheophyta; Spermatophyta; Magnoliophyta; eudicotyledons; Gunneridae; Pentapetalae; asterids; lamiids; Solanales; Solanaceae; Nicotianoideae; Nicotianeae; Nicotiana	V4S682_9ROSI^V4S682_9ROSI^Q:224-841,H:189-394^89.32%ID^E:5e-112^SubName: Full=Uncharacterized protein {ECO:0000313|EMBL:ESR34335.1};^Eukaryota; Viridiplantae; Streptophyta; Embryophyta; Tracheophyta; Spermatophyta; Magnoliophyta; eudicotyledons; Gunneridae; Pentapetalae; rosids; malvids; Sapindales; Rutaceae; Citrus	c60508_g2_i1|m.47729	167-892[+]	TGA21_TOBAC^TGA21_TOBAC^Q:20-241,H:232-453^85.14%ID^E:2e-138^RecName: Full=TGACG-sequence-specific DNA-binding protein TGA-2.1;^Eukaryota; Viridiplantae; Streptophyta; Embryophyta; Tracheophyta; Spermatophyta; Magnoliophyta; eudicotyledons; Gunneridae; Pentapetalae; asterids; lamiids; Solanales; Solanaceae; Nicotianoideae; Nicotianeae; Nicotiana	V4S682_9ROSI^V4S682_9ROSI^Q:20-241,H:189-410^89.64%ID^E:1e-143^SubName: Full=Uncharacterized protein {ECO:0000313|EMBL:ESR34335.1};^Eukaryota; Viridiplantae; Streptophyta; Embryophyta; Tracheophyta; Spermatophyta; Magnoliophyta; eudicotyledons; Gunneridae; Pentapetalae; rosids; malvids; Sapindales; Rutaceae; Citrus	PF14144.1^DOG1^Seed dormancy control^37-115^E:5.4e-33	.	GO:0005634^cellular_component^nucleus`GO:0043565^molecular_function^sequence-specific DNA binding`GO:0003700^molecular_function^sequence-specific DNA binding transcription factor activity`GO:0006351^biological_process^transcription, DNA-templated	GO:0043565^molecular_function^sequence-specific DNA binding`GO:0006351^biological_process^transcription, DNA-templated
c52245_g1_i1	503977_x9	0.95	NUDT8_ARATH^NUDT8_ARATH^Q:568-1326,H:4-229^42.15%ID^E:7e-52^RecName: Full=Nudix hydrolase 8;^Eukaryota; Viridiplantae; Streptophyta; Embryophyta; Tracheophyta; Spermatophyta; Magnoliophyta; eudicotyledons; Gunneridae; Pentapetalae; rosids; malvids; Brassicales; Brassicaceae; Camelineae; Arabidopsis`NUDT8_ARATH^NUDT8_ARATH^Q:1452-1823,H:230-353^69.35%ID^E:8e-51^RecName: Full=Nudix hydrolase 8;^Euk…	U5FFH7_POPTR^U5FFH7_POPTR^Q:1452-1817,H:157-278^59.02%ID^E:1e-74^SubName: Full=Uncharacterized protein {ECO:0000313|EMBL:ERP49763.1};^Eukaryota; Viridiplantae; Streptophyta; Embryophyta; Tracheophyta; Spermatophyta; Magnoliophyta; eudicotyledons; Gunneridae; Pentapetalae; rosids; fabids; Malpighiales; Salicaceae; Saliceae; Populus`U5FFH7_POPTR^U5FFH7_POPTR^Q:823-1338,H:25-162^47.13%ID^E:1e-74^Sub…	c52245_g1_i1|m.19040	562-1179[+]	NUDT8_ARATH^NUDT8_ARATH^Q:3-194,H:4-203^45.5%ID^E:9e-52^RecName: Full=Nudix hydrolase 8;^Eukaryota; Viridiplantae; Streptophyta; Embryophyta; Tracheophyta; Spermatophyta; Magnoliophyta; eudicotyledons; Gunneridae; Pentapetalae; rosids; malvids; Brassicales; Brassicaceae; Camelineae; Arabidopsis	I1MV49_SOYBN^I1MV49_SOYBN^Q:68-195,H:82-209^73.44%ID^E:6e-64^SubName: Full=Uncharacterized protein {ECO:0000313|EnsemblPlants:GLYMA17G15420.4};^Eukaryota; Viridiplantae; Streptophyta; Embryophyta; Tracheophyta; Spermatophyta; Magnoliophyta; eudicotyledons; Gunneridae; Pentapetalae; rosids; fabids; Fabales; Fabaceae; Papilionoideae; Phaseoleae; Glycine; Soja	.	NOG137117^proline-rich nuclear receptor coactivator 1	GO:0016787^molecular_function^hydrolase activity`GO:0046872^molecular_function^metal ion binding`GO:0009611^biological_process^response to wounding	.
c52245_g1_i1	503977_x9	0.95	NUDT8_ARATH^NUDT8_ARATH^Q:568-1326,H:4-229^42.15%ID^E:7e-52^RecName: Full=Nudix hydrolase 8;^Eukaryota; Viridiplantae; Streptophyta; Embryophyta; Tracheophyta; Spermatophyta; Magnoliophyta; eudicotyledons; Gunneridae; Pentapetalae; rosids; malvids; Brassicales; Brassicaceae; Camelineae; Arabidopsis`NUDT8_ARATH^NUDT8_ARATH^Q:1452-1823,H:230-353^69.35%ID^E:8e-51^RecName: Full=Nudix hydrolase 8;^Euk…	U5FFH7_POPTR^U5FFH7_POPTR^Q:1452-1817,H:157-278^59.02%ID^E:1e-74^SubName: Full=Uncharacterized protein {ECO:0000313|EMBL:ERP49763.1};^Eukaryota; Viridiplantae; Streptophyta; Embryophyta; Tracheophyta; Spermatophyta; Magnoliophyta; eudicotyledons; Gunneridae; Pentapetalae; rosids; fabids; Malpighiales; Salicaceae; Saliceae; Populus`U5FFH7_POPTR^U5FFH7_POPTR^Q:823-1338,H:25-162^47.13%ID^E:1e-74^Sub…	c52245_g1_i1|m.19041	1551-1853[+]	NUDT8_ARATH^NUDT8_ARATH^Q:1-91,H:263-353^63.74%ID^E:7e-35^RecName: Full=Nudix hydrolase 8;^Eukaryota; Viridiplantae; Streptophyta; Embryophyta; Tracheophyta; Spermatophyta; Magnoliophyta; eudicotyledons; Gunneridae; Pentapetalae; rosids; malvids; Brassicales; Brassicaceae; Camelineae; Arabidopsis	M0SQX4_MUSAM^M0SQX4_MUSAM^Q:1-100,H:262-361^72%ID^E:6e-49^SubName: Full=Uncharacterized protein {ECO:0000313|EnsemblPlants:GSMUA_Achr4P21610_001};^Eukaryota; Viridiplantae; Streptophyta; Embryophyta; Tracheophyta; Spermatophyta; Magnoliophyta; Liliopsida; Zingiberales; Musaceae; Musa	.	NOG137117^proline-rich nuclear receptor coactivator 1	GO:0016787^molecular_function^hydrolase activity`GO:0046872^molecular_function^metal ion binding`GO:0009611^biological_process^response to wounding	.
c58862_g1_i3	269529_x15	-0.969	TET8_ARATH^TET8_ARATH^Q:268-1047,H:5-265^65.65%ID^E:2e-91^RecName: Full=Tetraspanin-8;^Eukaryota; Viridiplantae; Streptophyta; Embryophyta; Tracheophyta; Spermatophyta; Magnoliophyta; eudicotyledons; Gunneridae; Pentapetalae; rosids; malvids; Brassicales; Brassicaceae; Camelineae; Arabidopsis	A9NRM9_PICSI^A9NRM9_PICSI^Q:259-1047,H:2-264^69.32%ID^E:6e-104^SubName: Full=Putative uncharacterized protein {ECO:0000313|EMBL:ABK23290.1};^Eukaryota; Viridiplantae; Streptophyta; Embryophyta; Tracheophyta; Spermatophyta; Pinidae; Pinales; Pinaceae; Picea	c58862_g1_i3|m.37237	259-1062[+]	TET8_ARATH^TET8_ARATH^Q:4-263,H:5-265^65.65%ID^E:1e-126^RecName: Full=Tetraspanin-8;^Eukaryota; Viridiplantae; Streptophyta; Embryophyta; Tracheophyta; Spermatophyta; Magnoliophyta; eudicotyledons; Gunneridae; Pentapetalae; rosids; malvids; Brassicales; Brassicaceae; Camelineae; Arabidopsis	F6HYN9_VITVI^F6HYN9_VITVI^Q:1-266,H:2-271^71.48%ID^E:4e-141^SubName: Full=Putative uncharacterized protein {ECO:0000313|EMBL:CCB59803.1};^Eukaryota; Viridiplantae; Streptophyta; Embryophyta; Tracheophyta; Spermatophyta; Magnoliophyta; eudicotyledons; Gunneridae; Pentapetalae; rosids; Vitales; Vitaceae; Vitis	PF00335.15^Tetraspannin^Tetraspanin family^5-256^E:1.7e-34	.	GO:0005794^cellular_component^Golgi apparatus`GO:0016021^cellular_component^integral component of membrane`GO:0016020^cellular_component^membrane`GO:0005886^cellular_component^plasma membrane`GO:0009506^cellular_component^plasmodesma	GO:0016021^cellular_component^integral component of membrane
c58862_g1_i3	269529_x15	-0.969	TET8_ARATH^TET8_ARATH^Q:268-1047,H:5-265^65.65%ID^E:2e-91^RecName: Full=Tetraspanin-8;^Eukaryota; Viridiplantae; Streptophyta; Embryophyta; Tracheophyta; Spermatophyta; Magnoliophyta; eudicotyledons; Gunneridae; Pentapetalae; rosids; malvids; Brassicales; Brassicaceae; Camelineae; Arabidopsis	A9NRM9_PICSI^A9NRM9_PICSI^Q:259-1047,H:2-264^69.32%ID^E:6e-104^SubName: Full=Putative uncharacterized protein {ECO:0000313|EMBL:ABK23290.1};^Eukaryota; Viridiplantae; Streptophyta; Embryophyta; Tracheophyta; Spermatophyta; Pinidae; Pinales; Pinaceae; Picea	c58862_g1_i3|m.37238	3-551[+]	.	.	.	.	.	.
c33547_g1_i2	114897_x905	-0.905	DCTP1_MOUSE^DCTP1_MOUSE^Q:303-614,H:28-131^50%ID^E:1e-27^RecName: Full=dCTP pyrophosphatase 1;^Eukaryota; Metazoa; Chordata; Craniata; Vertebrata; Euteleostomi; Mammalia; Eutheria; Euarchontoglires; Glires; Rodentia; Sciurognathi; Muroidea; Muridae; Murinae; Mus; Mus	F6H8R5_VITVI^F6H8R5_VITVI^Q:270-617,H:4-119^81.03%ID^E:4e-59^SubName: Full=Putative uncharacterized protein {ECO:0000313|EMBL:CCB48597.1};^Eukaryota; Viridiplantae; Streptophyta; Embryophyta; Tracheophyta; Spermatophyta; Magnoliophyta; eudicotyledons; Gunneridae; Pentapetalae; rosids; Vitales; Vitaceae; Vitis	c33547_g1_i2|m.6808	267-626[+]	DCTP1_MOUSE^DCTP1_MOUSE^Q:13-116,H:28-131^50%ID^E:3e-30^RecName: Full=dCTP pyrophosphatase 1;^Eukaryota; Metazoa; Chordata; Craniata; Vertebrata; Euteleostomi; Mammalia; Eutheria; Euarchontoglires; Glires; Rodentia; Sciurognathi; Muroidea; Muridae; Murinae; Mus; Mus	F6H8R5_VITVI^F6H8R5_VITVI^Q:2-117,H:4-119^81.03%ID^E:7e-62^SubName: Full=Putative uncharacterized protein {ECO:0000313|EMBL:CCB48597.1};^Eukaryota; Viridiplantae; Streptophyta; Embryophyta; Tracheophyta; Spermatophyta; Magnoliophyta; eudicotyledons; Gunneridae; Pentapetalae; rosids; Vitales; Vitaceae; Vitis	PF03819.12^MazG^MazG nucleotide pyrophosphohydrolase domain^37-109^E:1.4e-08	NOG131091^Exostosin family	GO:0005829^cellular_component^cytosol`GO:0047840^molecular_function^dCTP diphosphatase activity`GO:0000287^molecular_function^magnesium ion binding`GO:0047429^molecular_function^nucleoside-triphosphate diphosphatase activity`GO:0032556^molecular_function^pyrimidine deoxyribonucleotide binding`GO:0016462^molecular_function^pyrophosphatase activity`GO:0009143^biological_process^nucleoside triphosph…	.
c37354_g1_i2	491124_x13	0.823	CTPA3_ARATH^CTPA3_ARATH^Q:419-1552,H:93-465^71.96%ID^E:0^RecName: Full=Carboxyl-terminal-processing peptidase 3, chloroplastic;^Eukaryota; Viridiplantae; Streptophyta; Embryophyta; Tracheophyta; Spermatophyta; Magnoliophyta; eudicotyledons; Gunneridae; Pentapetalae; rosids; malvids; Brassicales; Brassicaceae; Camelineae; Arabidopsis`CTPA3_ARATH^CTPA3_ARATH^Q:1669-1920,H:435-519^62.35%ID^E:6e-23^R…	B9HA72_POPTR^B9HA72_POPTR^Q:416-1450,H:92-436^81.16%ID^E:0^SubName: Full=Uncharacterized protein {ECO:0000313|EMBL:EEE91574.2};^Eukaryota; Viridiplantae; Streptophyta; Embryophyta; Tracheophyta; Spermatophyta; Magnoliophyta; eudicotyledons; Gunneridae; Pentapetalae; rosids; fabids; Malpighiales; Salicaceae; Saliceae; Populus`B9HA72_POPTR^B9HA72_POPTR^Q:1669-1920,H:435-518^70.24%ID^E:1e-27^SubName…	c37354_g1_i2|m.8189	137-1507[+]	CTPA3_ARATH^CTPA3_ARATH^Q:23-438,H:16-436^67.14%ID^E:0^RecName: Full=Carboxyl-terminal-processing peptidase 3, chloroplastic;^Eukaryota; Viridiplantae; Streptophyta; Embryophyta; Tracheophyta; Spermatophyta; Magnoliophyta; eudicotyledons; Gunneridae; Pentapetalae; rosids; malvids; Brassicales; Brassicaceae; Camelineae; Arabidopsis	B9HA72_POPTR^B9HA72_POPTR^Q:1-438,H:1-436^68.63%ID^E:0^SubName: Full=Uncharacterized protein {ECO:0000313|EMBL:EEE91574.2};^Eukaryota; Viridiplantae; Streptophyta; Embryophyta; Tracheophyta; Spermatophyta; Magnoliophyta; eudicotyledons; Gunneridae; Pentapetalae; rosids; fabids; Malpighiales; Salicaceae; Saliceae; Populus	PF00595.19^PDZ^PDZ domain (Also known as DHR or GLGF)^199-269^E:1e-08`PF13180.1^PDZ_2^PDZ domain^208-273^E:1.2e-10`PF03572.13^Peptidase_S41^Peptidase family S41^312-443^E:4.4e-41	.	GO:0009543^cellular_component^chloroplast thylakoid lumen`GO:0008236^molecular_function^serine-type peptidase activity	GO:0005515^molecular_function^protein binding`GO:0008236^molecular_function^serine-type peptidase activity`GO:0006508^biological_process^proteolysis
c57628_g4_i1	109212_x204	0.867	HACL_ARATH^HACL_ARATH^Q:486-2186,H:11-572^75.92%ID^E:0^RecName: Full=2-hydroxyacyl-CoA lyase;^Eukaryota; Viridiplantae; Streptophyta; Embryophyta; Tracheophyta; Spermatophyta; Magnoliophyta; eudicotyledons; Gunneridae; Pentapetalae; rosids; malvids; Brassicales; Brassicaceae; Camelineae; Arabidopsis	A0A068U3L5_COFCA^A0A068U3L5_COFCA^Q:480-2186,H:9-574^80.49%ID^E:0^SubName: Full=Coffea canephora DH200=94 genomic scaffold, scaffold_8 {ECO:0000313|EMBL:CDP02739.1};^Eukaryota; Viridiplantae; Streptophyta; Embryophyta; Tracheophyta; Spermatophyta; Magnoliophyta; eudicotyledons; Gunneridae; Pentapetalae; asterids; lamiids; Gentianales; Rubiaceae; Ixoroideae; Coffeeae; Coffea	c57628_g4_i1|m.31056	465-2189[+]	HACL_ARATH^HACL_ARATH^Q:8-574,H:11-572^75.92%ID^E:0^RecName: Full=2-hydroxyacyl-CoA lyase;^Eukaryota; Viridiplantae; Streptophyta; Embryophyta; Tracheophyta; Spermatophyta; Magnoliophyta; eudicotyledons; Gunneridae; Pentapetalae; rosids; malvids; Brassicales; Brassicaceae; Camelineae; Arabidopsis	A0A068U3L5_COFCA^A0A068U3L5_COFCA^Q:6-574,H:9-574^80.49%ID^E:0^SubName: Full=Coffea canephora DH200=94 genomic scaffold, scaffold_8 {ECO:0000313|EMBL:CDP02739.1};^Eukaryota; Viridiplantae; Streptophyta; Embryophyta; Tracheophyta; Spermatophyta; Magnoliophyta; eudicotyledons; Gunneridae; Pentapetalae; asterids; lamiids; Gentianales; Rubiaceae; Ixoroideae; Coffeeae; Coffea	PF02776.13^TPP_enzyme_N^Thiamine pyrophosphate enzyme, N-terminal TPP binding domain^13-175^E:8.2e-43`PF00205.17^TPP_enzyme_M^Thiamine pyrophosphate enzyme, central domain^209-334^E:3.6e-30`PF02775.16^TPP_enzyme_C^Thiamine pyrophosphate enzyme, C-terminal TPP binding domain^406-557^E:1.6e-27	COG0028^acetolactate synthase	GO:0005829^cellular_component^cytosol`GO:0016831^molecular_function^carboxy-lyase activity`GO:0000287^molecular_function^magnesium ion binding`GO:0030976^molecular_function^thiamine pyrophosphate binding	GO:0030976^molecular_function^thiamine pyrophosphate binding`GO:0000287^molecular_function^magnesium ion binding`GO:0003824^molecular_function^catalytic activity
c56190_g8_i1	362749_x12	-0.832	BETL1_ARATH^BETL1_ARATH^Q:684-1022,H:25-137^65.49%ID^E:1e-36^RecName: Full=Bet1-like protein At4g14600;^Eukaryota; Viridiplantae; Streptophyta; Embryophyta; Tracheophyta; Spermatophyta; Magnoliophyta; eudicotyledons; Gunneridae; Pentapetalae; rosids; malvids; Brassicales; Brassicaceae; Camelineae; Arabidopsis	M1C8J1_SOLTU^M1C8J1_SOLTU^Q:654-1022,H:11-133^73.98%ID^E:1e-43^SubName: Full=Uncharacterized protein {ECO:0000313|EnsemblPlants:PGSC0003DMT400062129};^Eukaryota; Viridiplantae; Streptophyta; Embryophyta; Tracheophyta; Spermatophyta; Magnoliophyta; eudicotyledons; Gunneridae; Pentapetalae; asterids; lamiids; Solanales; Solanaceae; Solanoideae; Solaneae; Solanum	c56190_g8_i1|m.26573	615-1025[+]	BETL1_ARATH^BETL1_ARATH^Q:24-136,H:25-137^65.49%ID^E:8e-51^RecName: Full=Bet1-like protein At4g14600;^Eukaryota; Viridiplantae; Streptophyta; Embryophyta; Tracheophyta; Spermatophyta; Magnoliophyta; eudicotyledons; Gunneridae; Pentapetalae; rosids; malvids; Brassicales; Brassicaceae; Camelineae; Arabidopsis	M1C8J1_SOLTU^M1C8J1_SOLTU^Q:14-136,H:11-133^73.98%ID^E:1e-61^SubName: Full=Uncharacterized protein {ECO:0000313|EnsemblPlants:PGSC0003DMT400062129};^Eukaryota; Viridiplantae; Streptophyta; Embryophyta; Tracheophyta; Spermatophyta; Magnoliophyta; eudicotyledons; Gunneridae; Pentapetalae; asterids; lamiids; Solanales; Solanaceae; Solanoideae; Solaneae; Solanum	.	.	GO:0005789^cellular_component^endoplasmic reticulum membrane`GO:0000139^cellular_component^Golgi membrane`GO:0016021^cellular_component^integral component of membrane`GO:0005886^cellular_component^plasma membrane`GO:0015031^biological_process^protein transport`GO:0016192^biological_process^vesicle-mediated transport	.
c58902_g4_i2	499371_x14	0.946	P2C10_ARATH^P2C10_ARATH^Q:518-1312,H:18-282^78.87%ID^E:2e-142^RecName: Full=Probable protein phosphatase 2C 10;^Eukaryota; Viridiplantae; Streptophyta; Embryophyta; Tracheophyta; Spermatophyta; Magnoliophyta; eudicotyledons; Gunneridae; Pentapetalae; rosids; malvids; Brassicales; Brassicaceae; Camelineae; Arabidopsis	E0CRK9_VITVI^E0CRK9_VITVI^Q:512-1312,H:16-282^82.02%ID^E:7e-149^SubName: Full=Putative uncharacterized protein {ECO:0000313|EMBL:CBI19163.3};^Eukaryota; Viridiplantae; Streptophyta; Embryophyta; Tracheophyta; Spermatophyta; Magnoliophyta; eudicotyledons; Gunneridae; Pentapetalae; rosids; Vitales; Vitaceae; Vitis	c58902_g4_i2|m.37487	608-1315[+]	P2C10_ARATH^P2C10_ARATH^Q:1-235,H:48-282^80.43%ID^E:2e-139^RecName: Full=Probable protein phosphatase 2C 10;^Eukaryota; Viridiplantae; Streptophyta; Embryophyta; Tracheophyta; Spermatophyta; Magnoliophyta; eudicotyledons; Gunneridae; Pentapetalae; rosids; malvids; Brassicales; Brassicaceae; Camelineae; Arabidopsis	B9GUW5_POPTR^B9GUW5_POPTR^Q:1-235,H:48-282^87.66%ID^E:2e-150^SubName: Full=Phosphatase 2C family protein {ECO:0000313|EMBL:EEE80328.1};^Eukaryota; Viridiplantae; Streptophyta; Embryophyta; Tracheophyta; Spermatophyta; Magnoliophyta; eudicotyledons; Gunneridae; Pentapetalae; rosids; fabids; Malpighiales; Salicaceae; Saliceae; Populus	PF00481.16^PP2C^Protein phosphatase 2C^1-227^E:3.1e-57`PF07228.7^SpoIIE^Stage II sporulation protein E (SpoIIE)^60-235^E:7.5e-06`PF13672.1^PP2C_2^Protein phosphatase 2C^71-206^E:2.4e-05	COG0631^Phosphatase	GO:0005886^cellular_component^plasma membrane`GO:0046872^molecular_function^metal ion binding`GO:0004721^molecular_function^phosphoprotein phosphatase activity	GO:0003824^molecular_function^catalytic activity
c23015_g1_i1	443361_x21	0.802	DIR21_ARATH^DIR21_ARATH^Q:249-734,H:27-187^54.94%ID^E:1e-51^RecName: Full=Dirigent protein 21;^Eukaryota; Viridiplantae; Streptophyta; Embryophyta; Tracheophyta; Spermatophyta; Magnoliophyta; eudicotyledons; Gunneridae; Pentapetalae; rosids; malvids; Brassicales; Brassicaceae; Camelineae; Arabidopsis	V7CZM0_PHAVU^V7CZM0_PHAVU^Q:249-734,H:29-189^62.35%ID^E:2e-62^SubName: Full=Uncharacterized protein {ECO:0000313|EMBL:ESW34351.1};^Eukaryota; Viridiplantae; Streptophyta; Embryophyta; Tracheophyta; Spermatophyta; Magnoliophyta; eudicotyledons; Gunneridae; Pentapetalae; rosids; fabids; Fabales; Fabaceae; Papilionoideae; Phaseoleae; Phaseolus	c23015_g1_i1|m.4483	123-893[+]	DIR21_ARATH^DIR21_ARATH^Q:43-206,H:27-189^54.88%ID^E:3e-54^RecName: Full=Dirigent protein 21;^Eukaryota; Viridiplantae; Streptophyta; Embryophyta; Tracheophyta; Spermatophyta; Magnoliophyta; eudicotyledons; Gunneridae; Pentapetalae; rosids; malvids; Brassicales; Brassicaceae; Camelineae; Arabidopsis	M5W532_PRUPE^M5W532_PRUPE^Q:22-206,H:9-190^54.59%ID^E:7e-67^SubName: Full=Uncharacterized protein {ECO:0000313|EMBL:EMJ04373.1};^Eukaryota; Viridiplantae; Streptophyta; Embryophyta; Tracheophyta; Spermatophyta; Magnoliophyta; eudicotyledons; Gunneridae; Pentapetalae; rosids; fabids; Rosales; Rosaceae; Maloideae; Amygdaleae; Prunus	PF03018.9^Dirigent^Dirigent-like protein^61-206^E:7.7e-55	.	GO:0048046^cellular_component^apoplast`GO:0005618^cellular_component^cell wall	.
c23015_g1_i1	443361_x21	0.802	DIR21_ARATH^DIR21_ARATH^Q:249-734,H:27-187^54.94%ID^E:1e-51^RecName: Full=Dirigent protein 21;^Eukaryota; Viridiplantae; Streptophyta; Embryophyta; Tracheophyta; Spermatophyta; Magnoliophyta; eudicotyledons; Gunneridae; Pentapetalae; rosids; malvids; Brassicales; Brassicaceae; Camelineae; Arabidopsis	V7CZM0_PHAVU^V7CZM0_PHAVU^Q:249-734,H:29-189^62.35%ID^E:2e-62^SubName: Full=Uncharacterized protein {ECO:0000313|EMBL:ESW34351.1};^Eukaryota; Viridiplantae; Streptophyta; Embryophyta; Tracheophyta; Spermatophyta; Magnoliophyta; eudicotyledons; Gunneridae; Pentapetalae; rosids; fabids; Fabales; Fabaceae; Papilionoideae; Phaseoleae; Phaseolus	c23015_g1_i1|m.4484	562-939[+]	.	.	.	.	.	.
c42333_g1_i1	513239_x9	0.948	FBW2_ARATH^FBW2_ARATH^Q:1269-1724,H:105-255^56.58%ID^E:2e-43^RecName: Full=F-box protein FBW2;^Eukaryota; Viridiplantae; Streptophyta; Embryophyta; Tracheophyta; Spermatophyta; Magnoliophyta; eudicotyledons; Gunneridae; Pentapetalae; rosids; malvids; Brassicales; Brassicaceae; Camelineae; Arabidopsis	M5XEE2_PRUPE^M5XEE2_PRUPE^Q:1269-1883,H:104-328^55.11%ID^E:3e-56^SubName: Full=Uncharacterized protein {ECO:0000313|EMBL:EMJ23836.1};^Eukaryota; Viridiplantae; Streptophyta; Embryophyta; Tracheophyta; Spermatophyta; Magnoliophyta; eudicotyledons; Gunneridae; Pentapetalae; rosids; fabids; Rosales; Rosaceae; Maloideae; Amygdaleae; Prunus	c42333_g1_i1|m.10249	1212-1886[+]	FBW2_ARATH^FBW2_ARATH^Q:20-224,H:105-317^48.13%ID^E:1e-50^RecName: Full=F-box protein FBW2;^Eukaryota; Viridiplantae; Streptophyta; Embryophyta; Tracheophyta; Spermatophyta; Magnoliophyta; eudicotyledons; Gunneridae; Pentapetalae; rosids; malvids; Brassicales; Brassicaceae; Camelineae; Arabidopsis	A5ADE2_VITVI^A5ADE2_VITVI^Q:20-224,H:27-225^58.1%ID^E:3e-67^SubName: Full=Putative uncharacterized protein {ECO:0000313|EMBL:CAN62342.1};^Eukaryota; Viridiplantae; Streptophyta; Embryophyta; Tracheophyta; Spermatophyta; Magnoliophyta; eudicotyledons; Gunneridae; Pentapetalae; rosids; Vitales; Vitaceae; Vitis	PF13504.1^LRR_7^Leucine rich repeat^21-33^E:340`PF13516.1^LRR_6^Leucine Rich repeat^45-69^E:0.01`PF13504.1^LRR_7^Leucine rich repeat^49-59^E:88`PF13504.1^LRR_7^Leucine rich repeat^130-137^E:130`PF13504.1^LRR_7^Leucine rich repeat^154-159^E:15000	.	GO:0005634^cellular_component^nucleus`GO:0010629^biological_process^negative regulation of gene expression`GO:0010608^biological_process^posttranscriptional regulation of gene expression`GO:0016567^biological_process^protein ubiquitination`GO:0009737^biological_process^response to abscisic acid	GO:0005515^molecular_function^protein binding
c29832_g1_i1	62255_x144	-0.833	DUSKY_IPONI^DUSKY_IPONI^Q:2-1237,H:59-457^48.55%ID^E:1e-127^RecName: Full=Anthocyanidin 3-O-glucoside 2''-O-glucosyltransferase;^Eukaryota; Viridiplantae; Streptophyta; Embryophyta; Tracheophyta; Spermatophyta; Magnoliophyta; eudicotyledons; Gunneridae; Pentapetalae; asterids; lamiids; Solanales; Convolvulaceae; Ipomoeeae; Ipomoea	B9S939_RICCO^B9S939_RICCO^Q:2-1237,H:57-455^52.67%ID^E:2e-145^SubName: Full=UDP-glucosyltransferase, putative {ECO:0000313|EMBL:EEF39808.1};^Eukaryota; Viridiplantae; Streptophyta; Embryophyta; Tracheophyta; Spermatophyta; Magnoliophyta; eudicotyledons; Gunneridae; Pentapetalae; rosids; fabids; Malpighiales; Euphorbiaceae; Acalyphoideae; Acalypheae; Ricinus	c29832_g1_i1|m.5443	2-1240[+]	DUSKY_IPONI^DUSKY_IPONI^Q:1-412,H:59-457^48.55%ID^E:1e-128^RecName: Full=Anthocyanidin 3-O-glucoside 2''-O-glucosyltransferase;^Eukaryota; Viridiplantae; Streptophyta; Embryophyta; Tracheophyta; Spermatophyta; Magnoliophyta; eudicotyledons; Gunneridae; Pentapetalae; asterids; lamiids; Solanales; Convolvulaceae; Ipomoeeae; Ipomoea	B9S939_RICCO^B9S939_RICCO^Q:1-412,H:57-455^52.67%ID^E:2e-146^SubName: Full=UDP-glucosyltransferase, putative {ECO:0000313|EMBL:EEF39808.1};^Eukaryota; Viridiplantae; Streptophyta; Embryophyta; Tracheophyta; Spermatophyta; Magnoliophyta; eudicotyledons; Gunneridae; Pentapetalae; rosids; fabids; Malpighiales; Euphorbiaceae; Acalyphoideae; Acalypheae; Ricinus	PF00201.13^UDPGT^UDP-glucoronosyl and UDP-glucosyl transferase^211-373^E:5.5e-11	.	GO:0016758^molecular_function^transferase activity, transferring hexosyl groups`GO:0009718^biological_process^anthocyanin-containing compound biosynthetic process`GO:0043473^biological_process^pigmentation	GO:0016758^molecular_function^transferase activity, transferring hexosyl groups`GO:0008152^biological_process^metabolic process
c29832_g1_i1	62255_x144	-0.833	DUSKY_IPONI^DUSKY_IPONI^Q:2-1237,H:59-457^48.55%ID^E:1e-127^RecName: Full=Anthocyanidin 3-O-glucoside 2''-O-glucosyltransferase;^Eukaryota; Viridiplantae; Streptophyta; Embryophyta; Tracheophyta; Spermatophyta; Magnoliophyta; eudicotyledons; Gunneridae; Pentapetalae; asterids; lamiids; Solanales; Convolvulaceae; Ipomoeeae; Ipomoea	B9S939_RICCO^B9S939_RICCO^Q:2-1237,H:57-455^52.67%ID^E:2e-145^SubName: Full=UDP-glucosyltransferase, putative {ECO:0000313|EMBL:EEF39808.1};^Eukaryota; Viridiplantae; Streptophyta; Embryophyta; Tracheophyta; Spermatophyta; Magnoliophyta; eudicotyledons; Gunneridae; Pentapetalae; rosids; fabids; Malpighiales; Euphorbiaceae; Acalyphoideae; Acalypheae; Ricinus	c29832_g1_i1|m.5444	3-326[+]	.	.	.	.	.	.
c54847_g1_i1	264510_x13	-0.802	PHSB_ARATH^PHSB_ARATH^Q:568-1998,H:12-494^73.08%ID^E:0^RecName: Full=Probable polyamine transporter At1g31830;^Eukaryota; Viridiplantae; Streptophyta; Embryophyta; Tracheophyta; Spermatophyta; Magnoliophyta; eudicotyledons; Gunneridae; Pentapetalae; rosids; malvids; Brassicales; Brassicaceae; Camelineae; Arabidopsis	B9S1L4_RICCO^B9S1L4_RICCO^Q:550-1998,H:4-485^78.67%ID^E:0^SubName: Full=Amino acid transporter, putative {ECO:0000313|EMBL:EEF42483.1};^Eukaryota; Viridiplantae; Streptophyta; Embryophyta; Tracheophyta; Spermatophyta; Magnoliophyta; eudicotyledons; Gunneridae; Pentapetalae; rosids; fabids; Malpighiales; Euphorbiaceae; Acalyphoideae; Acalypheae; Ricinus	c54847_g1_i1|m.23335	583-2004[+]	PHSB_ARATH^PHSB_ARATH^Q:3-472,H:21-494^73.42%ID^E:0^RecName: Full=Probable polyamine transporter At1g31830;^Eukaryota; Viridiplantae; Streptophyta; Embryophyta; Tracheophyta; Spermatophyta; Magnoliophyta; eudicotyledons; Gunneridae; Pentapetalae; rosids; malvids; Brassicales; Brassicaceae; Camelineae; Arabidopsis	B9S1L4_RICCO^B9S1L4_RICCO^Q:1-472,H:15-485^80.08%ID^E:0^SubName: Full=Amino acid transporter, putative {ECO:0000313|EMBL:EEF42483.1};^Eukaryota; Viridiplantae; Streptophyta; Embryophyta; Tracheophyta; Spermatophyta; Magnoliophyta; eudicotyledons; Gunneridae; Pentapetalae; rosids; fabids; Malpighiales; Euphorbiaceae; Acalyphoideae; Acalypheae; Ricinus	PF13520.1^AA_permease_2^Amino acid permease^32-420^E:2.1e-40`PF00324.16^AA_permease^Amino acid permease^50-429^E:7.9e-24	.	GO:0016021^cellular_component^integral component of membrane`GO:0005886^cellular_component^plasma membrane`GO:0015171^molecular_function^amino acid transmembrane transporter activity`GO:0015203^molecular_function^polyamine transmembrane transporter activity`GO:0015293^molecular_function^symporter activity`GO:1902047^biological_process^polyamine transmembrane transport`GO:0015846^biological_proces…	GO:0015171^molecular_function^amino acid transmembrane transporter activity`GO:0003333^biological_process^amino acid transmembrane transport`GO:0016020^cellular_component^membrane`GO:0006810^biological_process^transport`GO:0055085^biological_process^transmembrane transport
c60441_g4_i4	62255_x144	-0.858	JIPH_ATRCA^JIPH_ATRCA^Q:980-1336,H:33-160^27.13%ID^E:1e-06^RecName: Full=Jasmonate-induced protein homolog;^Eukaryota; Viridiplantae; Streptophyta; Embryophyta; Tracheophyta; Spermatophyta; Magnoliophyta; eudicotyledons; Gunneridae; Pentapetalae; Caryophyllales; Amaranthaceae; Chenopodioideae; Atripliceae; Atriplex	H1A8M5_DIOKA^H1A8M5_DIOKA^Q:1007-1315,H:12-124^31.86%ID^E:0.0006^SubName: Full=Jasmonate-inducible protein {ECO:0000313|EMBL:BAL46496.1};^Eukaryota; Viridiplantae; Streptophyta; Embryophyta; Tracheophyta; Spermatophyta; Magnoliophyta; eudicotyledons; Gunneridae; Pentapetalae; asterids; Ericales; Ebenaceae; Diospyros	c60441_g4_i4|m.47298	923-1420[+]	JIPH_ATRCA^JIPH_ATRCA^Q:20-138,H:33-160^27.13%ID^E:4e-08^RecName: Full=Jasmonate-induced protein homolog;^Eukaryota; Viridiplantae; Streptophyta; Embryophyta; Tracheophyta; Spermatophyta; Magnoliophyta; eudicotyledons; Gunneridae; Pentapetalae; Caryophyllales; Amaranthaceae; Chenopodioideae; Atripliceae; Atriplex	H1A8M5_DIOKA^H1A8M5_DIOKA^Q:29-131,H:12-124^31.86%ID^E:4e-05^SubName: Full=Jasmonate-inducible protein {ECO:0000313|EMBL:BAL46496.1};^Eukaryota; Viridiplantae; Streptophyta; Embryophyta; Tracheophyta; Spermatophyta; Magnoliophyta; eudicotyledons; Gunneridae; Pentapetalae; asterids; Ericales; Ebenaceae; Diospyros	.	.	.	.
c47105_g1_i1	249990_x15	-0.884	.	M4FEP3_BRARP^M4FEP3_BRARP^Q:296-430,H:42-89^85.42%ID^E:0.0001^SubName: Full=Uncharacterized protein {ECO:0000313|EnsemblPlants:Bra039565.1-P};^Eukaryota; Viridiplantae; Streptophyta; Embryophyta; Tracheophyta; Spermatophyta; Magnoliophyta; eudicotyledons; Gunneridae; Pentapetalae; rosids; malvids; Brassicales; Brassicaceae; Brassiceae; Brassica	c47105_g1_i1|m.13644	2-661[+]	.	A0A0A0L4D1_CUCSA^A0A0A0L4D1_CUCSA^Q:70-138,H:39-106^64.29%ID^E:3e-16^SubName: Full=Uncharacterized protein {ECO:0000313|EMBL:KGN54981.1};^Eukaryota; Viridiplantae; Streptophyta; Embryophyta; Tracheophyta; Spermatophyta; Magnoliophyta; eudicotyledons; Gunneridae; Pentapetalae; rosids; fabids; Cucurbitales; Cucurbitaceae; Benincaseae; Cucumis	PF05678.9^VQ^VQ motif^112-138^E:7.3e-12	.	.	.
c47105_g1_i1	249990_x15	-0.884	.	M4FEP3_BRARP^M4FEP3_BRARP^Q:296-430,H:42-89^85.42%ID^E:0.0001^SubName: Full=Uncharacterized protein {ECO:0000313|EnsemblPlants:Bra039565.1-P};^Eukaryota; Viridiplantae; Streptophyta; Embryophyta; Tracheophyta; Spermatophyta; Magnoliophyta; eudicotyledons; Gunneridae; Pentapetalae; rosids; malvids; Brassicales; Brassicaceae; Brassiceae; Brassica	c47105_g1_i1|m.13645	115-558[+]	.	.	.	.	.	.
c32921_g1_i1	264510_x13	-0.88	SAR1A_BRACM^SAR1A_BRACM^Q:291-869,H:1-193^90.67%ID^E:1e-113^RecName: Full=GTP-binding protein SAR1A;^Eukaryota; Viridiplantae; Streptophyta; Embryophyta; Tracheophyta; Spermatophyta; Magnoliophyta; eudicotyledons; Gunneridae; Pentapetalae; rosids; malvids; Brassicales; Brassicaceae; Brassiceae; Brassica	D7U2H1_VITVI^D7U2H1_VITVI^Q:291-869,H:1-193^91.71%ID^E:2e-113^SubName: Full=Putative uncharacterized protein {ECO:0000313|EMBL:CBI36937.3};^Eukaryota; Viridiplantae; Streptophyta; Embryophyta; Tracheophyta; Spermatophyta; Magnoliophyta; eudicotyledons; Gunneridae; Pentapetalae; rosids; Vitales; Vitaceae; Vitis	c32921_g1_i1|m.6250	291-872[+]	SAR1A_BRACM^SAR1A_BRACM^Q:1-193,H:1-193^90.67%ID^E:3e-127^RecName: Full=GTP-binding protein SAR1A;^Eukaryota; Viridiplantae; Streptophyta; Embryophyta; Tracheophyta; Spermatophyta; Magnoliophyta; eudicotyledons; Gunneridae; Pentapetalae; rosids; malvids; Brassicales; Brassicaceae; Brassiceae; Brassica	D7U2H1_VITVI^D7U2H1_VITVI^Q:1-193,H:1-193^91.71%ID^E:2e-127^SubName: Full=Putative uncharacterized protein {ECO:0000313|EMBL:CBI36937.3};^Eukaryota; Viridiplantae; Streptophyta; Embryophyta; Tracheophyta; Spermatophyta; Magnoliophyta; eudicotyledons; Gunneridae; Pentapetalae; rosids; Vitales; Vitaceae; Vitis	PF00025.16^Arf^ADP-ribosylation factor family^8-192^E:1.3e-64`PF09439.5^SRPRB^Signal recognition particle receptor beta subunit^19-146^E:4.5e-08`PF08477.8^Miro^Miro-like protein^22-132^E:2.1e-07`PF00071.17^Ras^Ras family^22-134^E:9.1e-07`PF01926.18^MMR_HSR1^50S ribosome-binding GTPase^22-130^E:2.2e-06	.	GO:0005783^cellular_component^endoplasmic reticulum`GO:0005794^cellular_component^Golgi apparatus`GO:0005525^molecular_function^GTP binding`GO:0006886^biological_process^intracellular protein transport`GO:0016192^biological_process^vesicle-mediated transport	GO:0005525^molecular_function^GTP binding`GO:0007264^biological_process^small GTPase mediated signal transduction`GO:0005622^cellular_component^intracellular
c57673_g5_i1	396132_x26	0.973	.	A0A061ECX0_THECC^A0A061ECX0_THECC^Q:35-1792,H:1-589^72.47%ID^E:0^SubName: Full=Major facilitator superfamily protein isoform 1 {ECO:0000313|EMBL:EOY02830.1};^Eukaryota; Viridiplantae; Streptophyta; Embryophyta; Tracheophyta; Spermatophyta; Magnoliophyta; eudicotyledons; Gunneridae; Pentapetalae; rosids; malvids; Malvales; Malvaceae; Byttnerioideae; Theobroma	c57673_g5_i1|m.31231	2-1801[+]	MCH1_YARLI^MCH1_YARLI^Q:322-532,H:234-437^24.32%ID^E:2e-06^RecName: Full=Probable transporter MCH1;^Eukaryota; Fungi; Dikarya; Ascomycota; Saccharomycotina; Saccharomycetes; Saccharomycetales; Dipodascaceae; Yarrowia	A0A061ECX0_THECC^A0A061ECX0_THECC^Q:12-597,H:1-589^75.84%ID^E:0^SubName: Full=Major facilitator superfamily protein isoform 1 {ECO:0000313|EMBL:EOY02830.1};^Eukaryota; Viridiplantae; Streptophyta; Embryophyta; Tracheophyta; Spermatophyta; Magnoliophyta; eudicotyledons; Gunneridae; Pentapetalae; rosids; malvids; Malvales; Malvaceae; Byttnerioideae; Theobroma	PF06813.8^Nodulin-like^Nodulin-like^26-273^E:1.4e-90	.	GO:0016021^cellular_component^integral component of membrane`GO:0005774^cellular_component^vacuolar membrane`GO:0055085^biological_process^transmembrane transport	.
c58861_g12_i1	499371_x14	0.983	ARFA_ARATH^ARFA_ARATH^Q:516-2282,H:12-638^69.54%ID^E:0^RecName: Full=Auxin response factor 1;^Eukaryota; Viridiplantae; Streptophyta; Embryophyta; Tracheophyta; Spermatophyta; Magnoliophyta; eudicotyledons; Gunneridae; Pentapetalae; rosids; malvids; Brassicales; Brassicaceae; Camelineae; Arabidopsis	M5XJV3_PRUPE^M5XJV3_PRUPE^Q:531-2363,H:20-677^72.95%ID^E:0^RecName: Full=Auxin response factor {ECO:0000256|RuleBase:RU004561};^Eukaryota; Viridiplantae; Streptophyta; Embryophyta; Tracheophyta; Spermatophyta; Magnoliophyta; eudicotyledons; Gunneridae; Pentapetalae; rosids; fabids; Rosales; Rosaceae; Maloideae; Amygdaleae; Prunus	c58861_g12_i1|m.37229	486-2369[+]	ARFA_ARATH^ARFA_ARATH^Q:11-599,H:12-638^70.02%ID^E:0^RecName: Full=Auxin response factor 1;^Eukaryota; Viridiplantae; Streptophyta; Embryophyta; Tracheophyta; Spermatophyta; Magnoliophyta; eudicotyledons; Gunneridae; Pentapetalae; rosids; malvids; Brassicales; Brassicaceae; Camelineae; Arabidopsis	M5XJV3_PRUPE^M5XJV3_PRUPE^Q:16-626,H:20-677^72.95%ID^E:0^RecName: Full=Auxin response factor {ECO:0000256|RuleBase:RU004561};^Eukaryota; Viridiplantae; Streptophyta; Embryophyta; Tracheophyta; Spermatophyta; Magnoliophyta; eudicotyledons; Gunneridae; Pentapetalae; rosids; fabids; Rosales; Rosaceae; Maloideae; Amygdaleae; Prunus	PF02362.16^B3^B3 DNA binding domain^123-223^E:5.1e-20`PF06507.8^Auxin_resp^Auxin response factor^249-331^E:3e-33`PF02309.11^AUX_IAA^AUX/IAA family^469-595^E:5.9e-31	.	GO:0005634^cellular_component^nucleus`GO:0003677^molecular_function^DNA binding`GO:0003700^molecular_function^sequence-specific DNA binding transcription factor activity`GO:0009734^biological_process^auxin-activated signaling pathway`GO:0010150^biological_process^leaf senescence`GO:0045892^biological_process^negative regulation of transcription, DNA-templated`GO:0009733^biological_process^respons…	GO:0003677^molecular_function^DNA binding`GO:0006355^biological_process^regulation of transcription, DNA-templated`GO:0009725^biological_process^response to hormone`GO:0005634^cellular_component^nucleus
c54188_g3_i1	347736_x22	-0.991	AT74_ARATH^AT74_ARATH^Q:373-1173,H:8-272^75.28%ID^E:3e-140^RecName: Full=Phosphoglycerate mutase-like protein AT74 {ECO:0000305};^Eukaryota; Viridiplantae; Streptophyta; Embryophyta; Tracheophyta; Spermatophyta; Magnoliophyta; eudicotyledons; Gunneridae; Pentapetalae; rosids; malvids; Brassicales; Brassicaceae; Camelineae; Arabidopsis	V4T4T7_9ROSI^V4T4T7_9ROSI^Q:358-1167,H:12-277^78.15%ID^E:1e-147^SubName: Full=Uncharacterized protein {ECO:0000313|EMBL:ESR46435.1};^Eukaryota; Viridiplantae; Streptophyta; Embryophyta; Tracheophyta; Spermatophyta; Magnoliophyta; eudicotyledons; Gunneridae; Pentapetalae; rosids; malvids; Sapindales; Rutaceae; Citrus	c54188_g3_i1|m.21969	337-1371[+]	AT74_ARATH^AT74_ARATH^Q:13-279,H:8-272^75.28%ID^E:1e-150^RecName: Full=Phosphoglycerate mutase-like protein AT74 {ECO:0000305};^Eukaryota; Viridiplantae; Streptophyta; Embryophyta; Tracheophyta; Spermatophyta; Magnoliophyta; eudicotyledons; Gunneridae; Pentapetalae; rosids; malvids; Brassicales; Brassicaceae; Camelineae; Arabidopsis	V4T4T7_9ROSI^V4T4T7_9ROSI^Q:8-305,H:12-294^73.49%ID^E:2e-159^SubName: Full=Uncharacterized protein {ECO:0000313|EMBL:ESR46435.1};^Eukaryota; Viridiplantae; Streptophyta; Embryophyta; Tracheophyta; Spermatophyta; Magnoliophyta; eudicotyledons; Gunneridae; Pentapetalae; rosids; malvids; Sapindales; Rutaceae; Citrus	PF00300.17^His_Phos_1^Histidine phosphatase superfamily (branch 1)^16-193^E:4.6e-30	.	GO:0003824^molecular_function^catalytic activity`GO:0005975^biological_process^carbohydrate metabolic process	.
c54032_g1_i1	53565_x35	-0.969	.	A0A061F370_THECC^A0A061F370_THECC^Q:929-1915,H:19-347^77.51%ID^E:9e-143^SubName: Full=Encodes alpha-helical IF-like protein isoform 1 {ECO:0000313|EMBL:EOY11755.1};^Eukaryota; Viridiplantae; Streptophyta; Embryophyta; Tracheophyta; Spermatophyta; Magnoliophyta; eudicotyledons; Gunneridae; Pentapetalae; rosids; malvids; Malvales; Malvaceae; Byttnerioideae; Theobroma	c54032_g1_i1|m.21657	872-1918[+]	.	A0A059AXG3_EUCGR^A0A059AXG3_EUCGR^Q:22-348,H:9-338^74.55%ID^E:7e-170^SubName: Full=Uncharacterized protein {ECO:0000313|EMBL:KCW58667.1};^Eukaryota; Viridiplantae; Streptophyta; Embryophyta; Tracheophyta; Spermatophyta; Magnoliophyta; eudicotyledons; Gunneridae; Pentapetalae; rosids; malvids; Myrtales; Myrtaceae; Eucalyptus	.	.	.	.
c58238_g13_i1	415783_x21	0.979	HT1_ARATH^HT1_ARATH^Q:867-1907,H:21-367^46.74%ID^E:3e-107^RecName: Full=Serine/threonine-protein kinase HT1;^Eukaryota; Viridiplantae; Streptophyta; Embryophyta; Tracheophyta; Spermatophyta; Magnoliophyta; eudicotyledons; Gunneridae; Pentapetalae; rosids; malvids; Brassicales; Brassicaceae; Camelineae; Arabidopsis	A0A061GMB7_THECC^A0A061GMB7_THECC^Q:498-1970,H:1-497^71.89%ID^E:0^SubName: Full=Tyrosine kinase, putative {ECO:0000313|EMBL:EOY28224.1};^Eukaryota; Viridiplantae; Streptophyta; Embryophyta; Tracheophyta; Spermatophyta; Magnoliophyta; eudicotyledons; Gunneridae; Pentapetalae; rosids; malvids; Malvales; Malvaceae; Byttnerioideae; Theobroma	c58238_g13_i1|m.33804	498-1976[+]	HT1_ARATH^HT1_ARATH^Q:124-470,H:21-367^46.74%ID^E:9e-111^RecName: Full=Serine/threonine-protein kinase HT1;^Eukaryota; Viridiplantae; Streptophyta; Embryophyta; Tracheophyta; Spermatophyta; Magnoliophyta; eudicotyledons; Gunneridae; Pentapetalae; rosids; malvids; Brassicales; Brassicaceae; Camelineae; Arabidopsis	A0A061GMB7_THECC^A0A061GMB7_THECC^Q:1-491,H:1-497^71.89%ID^E:0^SubName: Full=Tyrosine kinase, putative {ECO:0000313|EMBL:EOY28224.1};^Eukaryota; Viridiplantae; Streptophyta; Embryophyta; Tracheophyta; Spermatophyta; Magnoliophyta; eudicotyledons; Gunneridae; Pentapetalae; rosids; malvids; Malvales; Malvaceae; Byttnerioideae; Theobroma	PF07714.12^Pkinase_Tyr^Protein tyrosine kinase^191-441^E:1.4e-61`PF00069.20^Pkinase^Protein kinase domain^193-439^E:4.2e-58	COG0515^Serine Threonine protein kinase	GO:0005524^molecular_function^ATP binding`GO:0004674^molecular_function^protein serine/threonine kinase activity	GO:0004672^molecular_function^protein kinase activity`GO:0006468^biological_process^protein phosphorylation`GO:0005524^molecular_function^ATP binding
c59665_g3_i2	312724_x12	-0.853	WTR43_ARATH^WTR43_ARATH^Q:180-1253,H:16-377^63.26%ID^E:1e-148^RecName: Full=WAT1-related protein At5g45370;^Eukaryota; Viridiplantae; Streptophyta; Embryophyta; Tracheophyta; Spermatophyta; Magnoliophyta; eudicotyledons; Gunneridae; Pentapetalae; rosids; malvids; Brassicales; Brassicaceae; Camelineae; Arabidopsis	M5XDG3_PRUPE^M5XDG3_PRUPE^Q:180-1307,H:13-389^69.23%ID^E:5e-173^SubName: Full=Uncharacterized protein {ECO:0000313|EMBL:EMJ24162.1};^Eukaryota; Viridiplantae; Streptophyta; Embryophyta; Tracheophyta; Spermatophyta; Magnoliophyta; eudicotyledons; Gunneridae; Pentapetalae; rosids; fabids; Rosales; Rosaceae; Maloideae; Amygdaleae; Prunus	c59665_g3_i2|m.42295	123-1268[+]	WTR35_ARATH^WTR35_ARATH^Q:24-374,H:21-374^66.67%ID^E:5e-167^RecName: Full=WAT1-related protein At4g19185;^Eukaryota; Viridiplantae; Streptophyta; Embryophyta; Tracheophyta; Spermatophyta; Magnoliophyta; eudicotyledons; Gunneridae; Pentapetalae; rosids; malvids; Brassicales; Brassicaceae; Camelineae; Arabidopsis	G0Z054_CAMSI^G0Z054_CAMSI^Q:18-377,H:6-363^72.22%ID^E:0^SubName: Full=Putative auxin-induced protein {ECO:0000313|EMBL:AEL33280.1};^Eukaryota; Viridiplantae; Streptophyta; Embryophyta; Tracheophyta; Spermatophyta; Magnoliophyta; eudicotyledons; Gunneridae; Pentapetalae; asterids; Ericales; Theaceae; Camellia	PF00892.15^EamA^EamA-like transporter family^34-158^E:1.1e-12`PF00892.15^EamA^EamA-like transporter family^227-349^E:8.9e-13	.	GO:0005794^cellular_component^Golgi apparatus`GO:0016021^cellular_component^integral component of membrane	GO:0016020^cellular_component^membrane`GO:0016021^cellular_component^integral component of membrane
c57743_g1_i2	264510_x13	-0.826	C2GR2_ARATH^C2GR2_ARATH^Q:1916-2923,H:682-1017^56.25%ID^E:3e-123^RecName: Full=C2 and GRAM domain-containing protein At5g50170;^Eukaryota; Viridiplantae; Streptophyta; Embryophyta; Tracheophyta; Spermatophyta; Magnoliophyta; eudicotyledons; Gunneridae; Pentapetalae; rosids; malvids; Brassicales; Brassicaceae; Camelineae; Arabidopsis	F6GSH3_VITVI^F6GSH3_VITVI^Q:1916-2932,H:478-816^63.42%ID^E:5e-148^SubName: Full=Putative uncharacterized protein {ECO:0000313|EMBL:CCB42938.1};^Eukaryota; Viridiplantae; Streptophyta; Embryophyta; Tracheophyta; Spermatophyta; Magnoliophyta; eudicotyledons; Gunneridae; Pentapetalae; rosids; Vitales; Vitaceae; Vitis	c57743_g1_i2|m.31486	190-1434[+]	EXO5_ARATH^EXO5_ARATH^Q:36-400,H:41-391^50.8%ID^E:4e-111^RecName: Full=Exonuclease V, chloroplastic;^Eukaryota; Viridiplantae; Streptophyta; Embryophyta; Tracheophyta; Spermatophyta; Magnoliophyta; eudicotyledons; Gunneridae; Pentapetalae; rosids; malvids; Brassicales; Brassicaceae; Camelineae; Arabidopsis	A0A067L6K6_JATCU^A0A067L6K6_JATCU^Q:1-409,H:1-403^56.94%ID^E:3e-162^SubName: Full=Uncharacterized protein {ECO:0000313|EMBL:KDP44101.1};^Eukaryota; Viridiplantae; Streptophyta; Embryophyta; Tracheophyta; Spermatophyta; Magnoliophyta; eudicotyledons; Gunneridae; Pentapetalae; rosids; fabids; Malpighiales; Euphorbiaceae; Crotonoideae; Jatropheae; Jatropha	PF09810.4^Exo5^Exonuclease V - a 5' deoxyribonuclease^120-400^E:1.8e-77`PF12705.2^PDDEXK_1^PD-(D/E)XK nuclease superfamily^156-400^E:6.2e-10	.	GO:0009507^cellular_component^chloroplast`GO:0051539^molecular_function^4 iron, 4 sulfur cluster binding`GO:0003677^molecular_function^DNA binding`GO:0046872^molecular_function^metal ion binding`GO:0045145^molecular_function^single-stranded DNA 5'-3' exodeoxyribonuclease activity	GO:0045145^molecular_function^single-stranded DNA 5'-3' exodeoxyribonuclease activity
c57743_g1_i2	264510_x13	-0.826	C2GR2_ARATH^C2GR2_ARATH^Q:1916-2923,H:682-1017^56.25%ID^E:3e-123^RecName: Full=C2 and GRAM domain-containing protein At5g50170;^Eukaryota; Viridiplantae; Streptophyta; Embryophyta; Tracheophyta; Spermatophyta; Magnoliophyta; eudicotyledons; Gunneridae; Pentapetalae; rosids; malvids; Brassicales; Brassicaceae; Camelineae; Arabidopsis	F6GSH3_VITVI^F6GSH3_VITVI^Q:1916-2932,H:478-816^63.42%ID^E:5e-148^SubName: Full=Putative uncharacterized protein {ECO:0000313|EMBL:CCB42938.1};^Eukaryota; Viridiplantae; Streptophyta; Embryophyta; Tracheophyta; Spermatophyta; Magnoliophyta; eudicotyledons; Gunneridae; Pentapetalae; rosids; Vitales; Vitaceae; Vitis	c57743_g1_i2|m.31487	2306-2953[+]	C2GR2_ARATH^C2GR2_ARATH^Q:1-206,H:812-1017^48.57%ID^E:8e-61^RecName: Full=C2 and GRAM domain-containing protein At5g50170;^Eukaryota; Viridiplantae; Streptophyta; Embryophyta; Tracheophyta; Spermatophyta; Magnoliophyta; eudicotyledons; Gunneridae; Pentapetalae; rosids; malvids; Brassicales; Brassicaceae; Camelineae; Arabidopsis	F6GSH3_VITVI^F6GSH3_VITVI^Q:1-209,H:608-816^56.46%ID^E:2e-79^SubName: Full=Putative uncharacterized protein {ECO:0000313|EMBL:CCB42938.1};^Eukaryota; Viridiplantae; Streptophyta; Embryophyta; Tracheophyta; Spermatophyta; Magnoliophyta; eudicotyledons; Gunneridae; Pentapetalae; rosids; Vitales; Vitaceae; Vitis	.	.	GO:0016021^cellular_component^integral component of membrane	.
c33888_g1_i1	443361_x21	0.928	Y4276_ARATH^Y4276_ARATH^Q:671-937,H:117-204^32.58%ID^E:0.0003^RecName: Full=Uncharacterized protein At4g22758;^Eukaryota; Viridiplantae; Streptophyta; Embryophyta; Tracheophyta; Spermatophyta; Magnoliophyta; eudicotyledons; Gunneridae; Pentapetalae; rosids; malvids; Brassicales; Brassicaceae; Camelineae; Arabidopsis	M5XHL6_PRUPE^M5XHL6_PRUPE^Q:656-1054,H:6-138^74.44%ID^E:3e-59^SubName: Full=Uncharacterized protein {ECO:0000313|EMBL:EMJ24976.1};^Eukaryota; Viridiplantae; Streptophyta; Embryophyta; Tracheophyta; Spermatophyta; Magnoliophyta; eudicotyledons; Gunneridae; Pentapetalae; rosids; fabids; Rosales; Rosaceae; Maloideae; Amygdaleae; Prunus	c33888_g1_i1|m.6971	641-1057[+]	Y4276_ARATH^Y4276_ARATH^Q:11-99,H:117-204^32.58%ID^E:6e-06^RecName: Full=Uncharacterized protein At4g22758;^Eukaryota; Viridiplantae; Streptophyta; Embryophyta; Tracheophyta; Spermatophyta; Magnoliophyta; eudicotyledons; Gunneridae; Pentapetalae; rosids; malvids; Brassicales; Brassicaceae; Camelineae; Arabidopsis	M5XHL6_PRUPE^M5XHL6_PRUPE^Q:1-138,H:1-138^74.64%ID^E:2e-69^SubName: Full=Uncharacterized protein {ECO:0000313|EMBL:EMJ24976.1};^Eukaryota; Viridiplantae; Streptophyta; Embryophyta; Tracheophyta; Spermatophyta; Magnoliophyta; eudicotyledons; Gunneridae; Pentapetalae; rosids; fabids; Rosales; Rosaceae; Maloideae; Amygdaleae; Prunus	.	.	.	.
c33888_g1_i1	443361_x21	0.928	Y4276_ARATH^Y4276_ARATH^Q:671-937,H:117-204^32.58%ID^E:0.0003^RecName: Full=Uncharacterized protein At4g22758;^Eukaryota; Viridiplantae; Streptophyta; Embryophyta; Tracheophyta; Spermatophyta; Magnoliophyta; eudicotyledons; Gunneridae; Pentapetalae; rosids; malvids; Brassicales; Brassicaceae; Camelineae; Arabidopsis	M5XHL6_PRUPE^M5XHL6_PRUPE^Q:656-1054,H:6-138^74.44%ID^E:3e-59^SubName: Full=Uncharacterized protein {ECO:0000313|EMBL:EMJ24976.1};^Eukaryota; Viridiplantae; Streptophyta; Embryophyta; Tracheophyta; Spermatophyta; Magnoliophyta; eudicotyledons; Gunneridae; Pentapetalae; rosids; fabids; Rosales; Rosaceae; Maloideae; Amygdaleae; Prunus	c33888_g1_i1|m.6972	2144-2473[+]	.	.	.	.	.	.
c33313_g3_i1	148109_x11	-0.865	DCAM2_DIACA^DCAM2_DIACA^Q:566-1654,H:1-367^76.28%ID^E:3e-177^RecName: Full=S-adenosylmethionine decarboxylase proenzyme 2;^Eukaryota; Viridiplantae; Streptophyta; Embryophyta; Tracheophyta; Spermatophyta; Magnoliophyta; eudicotyledons; Gunneridae; Pentapetalae; Caryophyllales; Caryophyllaceae; Dianthus	B9RLB5_RICCO^B9RLB5_RICCO^Q:590-1654,H:3-353^74.65%ID^E:8e-169^RecName: Full=S-adenosylmethionine decarboxylase proenzyme {ECO:0000256|PIRNR:PIRNR001355};^Eukaryota; Viridiplantae; Streptophyta; Embryophyta; Tracheophyta; Spermatophyta; Magnoliophyta; eudicotyledons; Gunneridae; Pentapetalae; rosids; fabids; Malpighiales; Euphorbiaceae; Acalyphoideae; Acalypheae; Ricinus	c33313_g3_i1|m.6579	566-1684[+]	DCAM_SPIOL^DCAM_SPIOL^Q:12-372,H:1-362^78.08%ID^E:0^RecName: Full=S-adenosylmethionine decarboxylase proenzyme;^Eukaryota; Viridiplantae; Streptophyta; Embryophyta; Tracheophyta; Spermatophyta; Magnoliophyta; eudicotyledons; Gunneridae; Pentapetalae; Caryophyllales; Amaranthaceae; Chenopodioideae; Anserineae; Spinacia	B9RLB5_RICCO^B9RLB5_RICCO^Q:9-363,H:3-353^74.65%ID^E:0^RecName: Full=S-adenosylmethionine decarboxylase proenzyme {ECO:0000256|PIRNR:PIRNR001355};^Eukaryota; Viridiplantae; Streptophyta; Embryophyta; Tracheophyta; Spermatophyta; Magnoliophyta; eudicotyledons; Gunneridae; Pentapetalae; rosids; fabids; Malpighiales; Euphorbiaceae; Acalyphoideae; Acalypheae; Ricinus	PF01536.11^SAM_decarbox^Adenosylmethionine decarboxylase^15-346^E:9.5e-136	.	GO:0004014^molecular_function^adenosylmethionine decarboxylase activity`GO:0006557^biological_process^S-adenosylmethioninamine biosynthetic process`GO:0008295^biological_process^spermidine biosynthetic process`GO:0006597^biological_process^spermine biosynthetic process	GO:0004014^molecular_function^adenosylmethionine decarboxylase activity`GO:0006597^biological_process^spermine biosynthetic process`GO:0008295^biological_process^spermidine biosynthetic process
c45272_g1_i1	144454_x98	0.913	.	A0A068TP71_COFCA^A0A068TP71_COFCA^Q:297-1190,H:22-323^43.44%ID^E:3e-48^SubName: Full=Coffea canephora DH200=94 genomic scaffold, scaffold_1 {ECO:0000313|EMBL:CDO97153.1};^Eukaryota; Viridiplantae; Streptophyta; Embryophyta; Tracheophyta; Spermatophyta; Magnoliophyta; eudicotyledons; Gunneridae; Pentapetalae; asterids; lamiids; Gentianales; Rubiaceae; Ixoroideae; Coffeeae; Coffea	c45272_g1_i1|m.12401	3-1196[+]	.	I1JEW4_SOYBN^I1JEW4_SOYBN^Q:64-397,H:1-319^48.31%ID^E:2e-70^SubName: Full=Uncharacterized protein {ECO:0000313|EnsemblPlants:GLYMA02G15200.1};^Eukaryota; Viridiplantae; Streptophyta; Embryophyta; Tracheophyta; Spermatophyta; Magnoliophyta; eudicotyledons; Gunneridae; Pentapetalae; rosids; fabids; Fabales; Fabaceae; Papilionoideae; Phaseoleae; Glycine; Soja	PF07816.6^DUF1645^Protein of unknown function (DUF1645)^167-369^E:2.8e-30	.	.	.
c16613_g1_i1	62255_x144	-0.852	LDHA_HORVU^LDHA_HORVU^Q:217-1221,H:4-349^69.45%ID^E:2e-153^RecName: Full=L-lactate dehydrogenase A;^Eukaryota; Viridiplantae; Streptophyta; Embryophyta; Tracheophyta; Spermatophyta; Magnoliophyta; Liliopsida; Poales; Poaceae; BEP clade; Pooideae; Triticeae; Hordeum	D7TN36_VITVI^D7TN36_VITVI^Q:205-1242,H:3-350^81.61%ID^E:0^RecName: Full=L-lactate dehydrogenase {ECO:0000256|RuleBase:RU000496};^Eukaryota; Viridiplantae; Streptophyta; Embryophyta; Tracheophyta; Spermatophyta; Magnoliophyta; eudicotyledons; Gunneridae; Pentapetalae; rosids; Vitales; Vitaceae; Vitis	c16613_g1_i1|m.2896	1-1245[+]	LDHA_HORVU^LDHA_HORVU^Q:73-407,H:4-349^69.45%ID^E:4e-167^RecName: Full=L-lactate dehydrogenase A;^Eukaryota; Viridiplantae; Streptophyta; Embryophyta; Tracheophyta; Spermatophyta; Magnoliophyta; Liliopsida; Poales; Poaceae; BEP clade; Pooideae; Triticeae; Hordeum	F4YRL3_CAMSI^F4YRL3_CAMSI^Q:70-414,H:4-350^83.86%ID^E:0^RecName: Full=L-lactate dehydrogenase {ECO:0000256|RuleBase:RU000496};^Eukaryota; Viridiplantae; Streptophyta; Embryophyta; Tracheophyta; Spermatophyta; Magnoliophyta; eudicotyledons; Gunneridae; Pentapetalae; asterids; Ericales; Theaceae; Camellia	PF00056.18^Ldh_1_N^lactate/malate dehydrogenase, NAD binding domain^102-241^E:1.4e-43`PF02866.13^Ldh_1_C^lactate/malate dehydrogenase, alpha/beta C-terminal domain^244-407^E:1.3e-32	.	GO:0005737^cellular_component^cytoplasm`GO:0004459^molecular_function^L-lactate dehydrogenase activity`GO:0044262^biological_process^cellular carbohydrate metabolic process	GO:0016491^molecular_function^oxidoreductase activity`GO:0055114^biological_process^oxidation-reduction process`GO:0016616^molecular_function^oxidoreductase activity, acting on the CH-OH group of donors, NAD or NADP as acceptor
c52245_g1_i2	503977_x9	0.862	NUDT8_ARATH^NUDT8_ARATH^Q:568-1593,H:4-353^56%ID^E:4e-127^RecName: Full=Nudix hydrolase 8;^Eukaryota; Viridiplantae; Streptophyta; Embryophyta; Tracheophyta; Spermatophyta; Magnoliophyta; eudicotyledons; Gunneridae; Pentapetalae; rosids; malvids; Brassicales; Brassicaceae; Camelineae; Arabidopsis	A0A067KUM7_JATCU^A0A067KUM7_JATCU^Q:562-1617,H:1-367^63.04%ID^E:3e-153^SubName: Full=Uncharacterized protein {ECO:0000313|EMBL:KDP39916.1};^Eukaryota; Viridiplantae; Streptophyta; Embryophyta; Tracheophyta; Spermatophyta; Magnoliophyta; eudicotyledons; Gunneridae; Pentapetalae; rosids; fabids; Malpighiales; Euphorbiaceae; Crotonoideae; Jatropheae; Jatropha	c52245_g1_i2|m.19042	562-1623[+]	NUDT8_ARATH^NUDT8_ARATH^Q:3-344,H:4-353^56%ID^E:1e-136^RecName: Full=Nudix hydrolase 8;^Eukaryota; Viridiplantae; Streptophyta; Embryophyta; Tracheophyta; Spermatophyta; Magnoliophyta; eudicotyledons; Gunneridae; Pentapetalae; rosids; malvids; Brassicales; Brassicaceae; Camelineae; Arabidopsis	A0A067KUM7_JATCU^A0A067KUM7_JATCU^Q:1-352,H:1-367^63.04%ID^E:1e-162^SubName: Full=Uncharacterized protein {ECO:0000313|EMBL:KDP39916.1};^Eukaryota; Viridiplantae; Streptophyta; Embryophyta; Tracheophyta; Spermatophyta; Magnoliophyta; eudicotyledons; Gunneridae; Pentapetalae; rosids; fabids; Malpighiales; Euphorbiaceae; Crotonoideae; Jatropheae; Jatropha	PF00293.23^NUDIX^NUDIX domain^181-296^E:4.5e-19	NOG137117^proline-rich nuclear receptor coactivator 1	GO:0016787^molecular_function^hydrolase activity`GO:0046872^molecular_function^metal ion binding`GO:0009611^biological_process^response to wounding	GO:0016787^molecular_function^hydrolase activity
c57882_g4_i1	503977_x9	0.847	YM94_YEAST^YM94_YEAST^Q:418-1476,H:1-348^28.88%ID^E:1e-21^RecName: Full=Uncharacterized protein YMR315W;^Eukaryota; Fungi; Dikarya; Ascomycota; Saccharomycotina; Saccharomycetes; Saccharomycetales; Saccharomycetaceae; Saccharomyces	F6GUA3_VITVI^F6GUA3_VITVI^Q:430-1479,H:6-359^74.29%ID^E:0^SubName: Full=Putative uncharacterized protein {ECO:0000313|EMBL:CCB43745.1};^Eukaryota; Viridiplantae; Streptophyta; Embryophyta; Tracheophyta; Spermatophyta; Magnoliophyta; eudicotyledons; Gunneridae; Pentapetalae; rosids; Vitales; Vitaceae; Vitis	c57882_g4_i1|m.32056	418-1482[+]	YM94_YEAST^YM94_YEAST^Q:1-353,H:1-348^28.88%ID^E:5e-26^RecName: Full=Uncharacterized protein YMR315W;^Eukaryota; Fungi; Dikarya; Ascomycota; Saccharomycotina; Saccharomycetes; Saccharomycetales; Saccharomycetaceae; Saccharomyces	F6GUA3_VITVI^F6GUA3_VITVI^Q:5-354,H:6-359^74.29%ID^E:0^SubName: Full=Putative uncharacterized protein {ECO:0000313|EMBL:CCB43745.1};^Eukaryota; Viridiplantae; Streptophyta; Embryophyta; Tracheophyta; Spermatophyta; Magnoliophyta; eudicotyledons; Gunneridae; Pentapetalae; rosids; Vitales; Vitaceae; Vitis	PF01408.17^GFO_IDH_MocA^Oxidoreductase family, NAD-binding Rossmann fold^5-118^E:3.4e-14`PF02894.12^GFO_IDH_MocA_C^Oxidoreductase family, C-terminal alpha/beta domain^154-219^E:2.9e-07	COG0673^oxidoreductase	GO:0016491^molecular_function^oxidoreductase activity`GO:0006740^biological_process^NADPH regeneration	GO:0016491^molecular_function^oxidoreductase activity`GO:0008152^biological_process^metabolic process`GO:0055114^biological_process^oxidation-reduction process
c57882_g4_i1	503977_x9	0.847	YM94_YEAST^YM94_YEAST^Q:418-1476,H:1-348^28.88%ID^E:1e-21^RecName: Full=Uncharacterized protein YMR315W;^Eukaryota; Fungi; Dikarya; Ascomycota; Saccharomycotina; Saccharomycetes; Saccharomycetales; Saccharomycetaceae; Saccharomyces	F6GUA3_VITVI^F6GUA3_VITVI^Q:430-1479,H:6-359^74.29%ID^E:0^SubName: Full=Putative uncharacterized protein {ECO:0000313|EMBL:CCB43745.1};^Eukaryota; Viridiplantae; Streptophyta; Embryophyta; Tracheophyta; Spermatophyta; Magnoliophyta; eudicotyledons; Gunneridae; Pentapetalae; rosids; Vitales; Vitaceae; Vitis	c57882_g4_i1|m.32057	1-306[+]	.	.	.	.	.	.
c55614_g1_i3	144454_x98	0.857	.	A0A067L3U4_JATCU^A0A067L3U4_JATCU^Q:131-1597,H:15-556^53.37%ID^E:4e-173^SubName: Full=Uncharacterized protein {ECO:0000313|EMBL:KDP38724.1};^Eukaryota; Viridiplantae; Streptophyta; Embryophyta; Tracheophyta; Spermatophyta; Magnoliophyta; eudicotyledons; Gunneridae; Pentapetalae; rosids; fabids; Malpighiales; Euphorbiaceae; Crotonoideae; Jatropheae; Jatropha	c55614_g1_i3|m.25125	104-1582[+]	.	A0A067L3U4_JATCU^A0A067L3U4_JATCU^Q:1-492,H:1-550^53.44%ID^E:2e-178^SubName: Full=Uncharacterized protein {ECO:0000313|EMBL:KDP38724.1};^Eukaryota; Viridiplantae; Streptophyta; Embryophyta; Tracheophyta; Spermatophyta; Magnoliophyta; eudicotyledons; Gunneridae; Pentapetalae; rosids; fabids; Malpighiales; Euphorbiaceae; Crotonoideae; Jatropheae; Jatropha	.	.	.	.
c59689_g2_i6	359098_x11	-0.832	TGT_DANRE^TGT_DANRE^Q:1011-1532,H:13-186^62.07%ID^E:2e-68^RecName: Full=Queuine tRNA-ribosyltransferase;^Eukaryota; Metazoa; Chordata; Craniata; Vertebrata; Euteleostomi; Actinopterygii; Neopterygii; Teleostei; Ostariophysi; Cypriniformes; Cyprinidae; Danio`TGT_DANRE^TGT_DANRE^Q:2330-2848,H:223-370^46.82%ID^E:6e-39^RecName: Full=Queuine tRNA-ribosyltransferase;^Eukaryota; Metazoa; Chordata; Crani…	M1D1H1_SOLTU^M1D1H1_SOLTU^Q:1011-1526,H:1-172^93.6%ID^E:3e-102^SubName: Full=Uncharacterized protein {ECO:0000313|EnsemblPlants:PGSC0003DMT400079234};^Eukaryota; Viridiplantae; Streptophyta; Embryophyta; Tracheophyta; Spermatophyta; Magnoliophyta; eudicotyledons; Gunneridae; Pentapetalae; asterids; lamiids; Solanales; Solanaceae; Solanoideae; Solaneae; Solanum`M1D1H1_SOLTU^M1D1H1_SOLTU^Q:1987-206…	c59689_g2_i6|m.42515	1011-1550[+]	TGT_DANRE^TGT_DANRE^Q:1-174,H:13-186^62.07%ID^E:4e-77^RecName: Full=Queuine tRNA-ribosyltransferase;^Eukaryota; Metazoa; Chordata; Craniata; Vertebrata; Euteleostomi; Actinopterygii; Neopterygii; Teleostei; Ostariophysi; Cypriniformes; Cyprinidae; Danio	M1D1H1_SOLTU^M1D1H1_SOLTU^Q:1-172,H:1-172^93.6%ID^E:3e-114^SubName: Full=Uncharacterized protein {ECO:0000313|EnsemblPlants:PGSC0003DMT400079234};^Eukaryota; Viridiplantae; Streptophyta; Embryophyta; Tracheophyta; Spermatophyta; Magnoliophyta; eudicotyledons; Gunneridae; Pentapetalae; asterids; lamiids; Solanales; Solanaceae; Solanoideae; Solaneae; Solanum	PF01702.13^TGT^Queuine tRNA-ribosyltransferase^127-173^E:1.2e-11	COG0343^Exchanges the guanine residue with 7-aminomethyl-7- deazaguanine in tRNAs with GU(N) anticodons (tRNA-Asp, -Asn, -His and -Tyr). After this exchange, a cyclopentendiol moiety is attached to the 7-aminomethyl group of 7-deazaguanine, resulting in the hypermodified nucleoside queuosine (Q) (7-(((4,5-cis- dihydroxy-2-cyclopenten-1-yl)amino)methyl)-7-deazaguanosine) (By similarity)	GO:0046872^molecular_function^metal ion binding`GO:0008479^molecular_function^queuine tRNA-ribosyltransferase activity`GO:0008616^biological_process^queuosine biosynthetic process	GO:0008479^molecular_function^queuine tRNA-ribosyltransferase activity`GO:0006400^biological_process^tRNA modification`GO:0008616^biological_process^queuosine biosynthetic process
c59689_g2_i6	359098_x11	-0.832	TGT_DANRE^TGT_DANRE^Q:1011-1532,H:13-186^62.07%ID^E:2e-68^RecName: Full=Queuine tRNA-ribosyltransferase;^Eukaryota; Metazoa; Chordata; Craniata; Vertebrata; Euteleostomi; Actinopterygii; Neopterygii; Teleostei; Ostariophysi; Cypriniformes; Cyprinidae; Danio`TGT_DANRE^TGT_DANRE^Q:2330-2848,H:223-370^46.82%ID^E:6e-39^RecName: Full=Queuine tRNA-ribosyltransferase;^Eukaryota; Metazoa; Chordata; Crani…	M1D1H1_SOLTU^M1D1H1_SOLTU^Q:1011-1526,H:1-172^93.6%ID^E:3e-102^SubName: Full=Uncharacterized protein {ECO:0000313|EnsemblPlants:PGSC0003DMT400079234};^Eukaryota; Viridiplantae; Streptophyta; Embryophyta; Tracheophyta; Spermatophyta; Magnoliophyta; eudicotyledons; Gunneridae; Pentapetalae; asterids; lamiids; Solanales; Solanaceae; Solanoideae; Solaneae; Solanum`M1D1H1_SOLTU^M1D1H1_SOLTU^Q:1987-206…	c59689_g2_i6|m.42516	2432-2905[+]	TGT_DANRE^TGT_DANRE^Q:1-139,H:257-370^43.88%ID^E:1e-32^RecName: Full=Queuine tRNA-ribosyltransferase;^Eukaryota; Metazoa; Chordata; Craniata; Vertebrata; Euteleostomi; Actinopterygii; Neopterygii; Teleostei; Ostariophysi; Cypriniformes; Cyprinidae; Danio	K7KU95_SOYBN^K7KU95_SOYBN^Q:1-139,H:245-358^74.82%ID^E:1e-65^RecName: Full=Queuine tRNA-ribosyltransferase {ECO:0000256|RuleBase:RU003777};^Eukaryota; Viridiplantae; Streptophyta; Embryophyta; Tracheophyta; Spermatophyta; Magnoliophyta; eudicotyledons; Gunneridae; Pentapetalae; rosids; fabids; Fabales; Fabaceae; Papilionoideae; Phaseoleae; Glycine; Soja	PF01702.13^TGT^Queuine tRNA-ribosyltransferase^1-97^E:2e-35	COG0343^Exchanges the guanine residue with 7-aminomethyl-7- deazaguanine in tRNAs with GU(N) anticodons (tRNA-Asp, -Asn, -His and -Tyr). After this exchange, a cyclopentendiol moiety is attached to the 7-aminomethyl group of 7-deazaguanine, resulting in the hypermodified nucleoside queuosine (Q) (7-(((4,5-cis- dihydroxy-2-cyclopenten-1-yl)amino)methyl)-7-deazaguanosine) (By similarity)	GO:0046872^molecular_function^metal ion binding`GO:0008479^molecular_function^queuine tRNA-ribosyltransferase activity`GO:0008616^biological_process^queuosine biosynthetic process	GO:0008479^molecular_function^queuine tRNA-ribosyltransferase activity`GO:0006400^biological_process^tRNA modification`GO:0008616^biological_process^queuosine biosynthetic process
c62016_g1_i1	453936_x16	0.82	CML1_ARATH^CML1_ARATH^Q:84-644,H:1-183^43.92%ID^E:2e-41^RecName: Full=Calmodulin-like protein 1;^Eukaryota; Viridiplantae; Streptophyta; Embryophyta; Tracheophyta; Spermatophyta; Magnoliophyta; eudicotyledons; Gunneridae; Pentapetalae; rosids; malvids; Brassicales; Brassicaceae; Camelineae; Arabidopsis`CML1_ARATH^CML1_ARATH^Q:450-650,H:48-114^40.3%ID^E:9e-08^RecName: Full=Calmodulin-like protein …	B9HHH1_POPTR^B9HHH1_POPTR^Q:84-662,H:1-204^56.25%ID^E:8e-66^SubName: Full=Uncharacterized protein {ECO:0000313|EMBL:EEE90598.2};^Eukaryota; Viridiplantae; Streptophyta; Embryophyta; Tracheophyta; Spermatophyta; Magnoliophyta; eudicotyledons; Gunneridae; Pentapetalae; rosids; fabids; Malpighiales; Salicaceae; Saliceae; Populus	c62016_g1_i1|m.49369	3-665[+]	CML1_ARATH^CML1_ARATH^Q:28-214,H:1-183^43.92%ID^E:3e-42^RecName: Full=Calmodulin-like protein 1;^Eukaryota; Viridiplantae; Streptophyta; Embryophyta; Tracheophyta; Spermatophyta; Magnoliophyta; eudicotyledons; Gunneridae; Pentapetalae; rosids; malvids; Brassicales; Brassicaceae; Camelineae; Arabidopsis`CML1_ARATH^CML1_ARATH^Q:150-216,H:48-114^40.3%ID^E:4e-08^RecName: Full=Calmodulin-like protein …	B9HHH1_POPTR^B9HHH1_POPTR^Q:28-220,H:1-204^56.25%ID^E:9e-67^SubName: Full=Uncharacterized protein {ECO:0000313|EMBL:EEE90598.2};^Eukaryota; Viridiplantae; Streptophyta; Embryophyta; Tracheophyta; Spermatophyta; Magnoliophyta; eudicotyledons; Gunneridae; Pentapetalae; rosids; fabids; Malpighiales; Salicaceae; Saliceae; Populus	PF13833.1^EF-hand_8^EF-hand domain pair^75-105^E:4.6e-05`PF00036.27^EF-hand_1^EF hand^79-106^E:1.3e-08`PF13405.1^EF-hand_6^EF-hand domain^79-105^E:2.8e-07`PF13499.1^EF-hand_7^EF-hand domain pair^80-142^E:2.7e-13`PF13202.1^EF-hand_5^EF hand^81-103^E:2.9e-08`PF13833.1^EF-hand_8^EF-hand domain pair^116-143^E:0.001`PF00036.27^EF-hand_1^EF hand^120-142^E:6.3e-08`PF13405.1^EF-hand_6^EF-hand domain^121-…	COG5126^myosin light chain	GO:0005739^cellular_component^mitochondrion`GO:0005509^molecular_function^calcium ion binding	GO:0005509^molecular_function^calcium ion binding
c28221_g1_i1	478718_x9	0.967	TMK1_ARATH^TMK1_ARATH^Q:2-421,H:799-940^69.01%ID^E:2e-52^RecName: Full=Probable receptor protein kinase TMK1;^Eukaryota; Viridiplantae; Streptophyta; Embryophyta; Tracheophyta; Spermatophyta; Magnoliophyta; eudicotyledons; Gunneridae; Pentapetalae; rosids; malvids; Brassicales; Brassicaceae; Camelineae; Arabidopsis	A5BR37_VITVI^A5BR37_VITVI^Q:2-421,H:161-302^76.06%ID^E:3e-58^SubName: Full=Putative uncharacterized protein {ECO:0000313|EMBL:CAN77178.1};^Eukaryota; Viridiplantae; Streptophyta; Embryophyta; Tracheophyta; Spermatophyta; Magnoliophyta; eudicotyledons; Gunneridae; Pentapetalae; rosids; Vitales; Vitaceae; Vitis	c28221_g1_i1|m.5203	2-430[+]	TMK1_ARATH^TMK1_ARATH^Q:1-142,H:799-942^70.83%ID^E:3e-60^RecName: Full=Probable receptor protein kinase TMK1;^Eukaryota; Viridiplantae; Streptophyta; Embryophyta; Tracheophyta; Spermatophyta; Magnoliophyta; eudicotyledons; Gunneridae; Pentapetalae; rosids; malvids; Brassicales; Brassicaceae; Camelineae; Arabidopsis	P93425_ORYSA^P93425_ORYSA^Q:1-142,H:820-962^78.32%ID^E:1e-69^SubName: Full=TMK protein {ECO:0000313|EMBL:CAA69028.1};^Eukaryota; Viridiplantae; Streptophyta; Embryophyta; Tracheophyta; Spermatophyta; Magnoliophyta; Liliopsida; Poales; Poaceae; BEP clade; Ehrhartoideae; Oryzeae; Oryza	.	COG0515^Serine Threonine protein kinase	GO:0005576^cellular_component^extracellular region`GO:0016021^cellular_component^integral component of membrane`GO:0005886^cellular_component^plasma membrane`GO:0005524^molecular_function^ATP binding`GO:0004675^molecular_function^transmembrane receptor protein serine/threonine kinase activity`GO:0007165^biological_process^signal transduction`GO:0007178^biological_process^transmembrane receptor pr…	.
c56651_g3_i1	221322_x19	-0.849	.	D7TV46_VITVI^D7TV46_VITVI^Q:4620-6056,H:702-1242^37.7%ID^E:2e-51^SubName: Full=Putative uncharacterized protein {ECO:0000313|EMBL:CBI34371.3};^Eukaryota; Viridiplantae; Streptophyta; Embryophyta; Tracheophyta; Spermatophyta; Magnoliophyta; eudicotyledons; Gunneridae; Pentapetalae; rosids; Vitales; Vitaceae; Vitis`D7TV46_VITVI^D7TV46_VITVI^Q:2583-3545,H:1-300^43.61%ID^E:2e-32^SubName: Full=Putativ…	c56651_g3_i1|m.27816	2583-6842[+]	.	D7TV46_VITVI^D7TV46_VITVI^Q:680-1158,H:702-1242^38.03%ID^E:5e-62^SubName: Full=Putative uncharacterized protein {ECO:0000313|EMBL:CBI34371.3};^Eukaryota; Viridiplantae; Streptophyta; Embryophyta; Tracheophyta; Spermatophyta; Magnoliophyta; eudicotyledons; Gunneridae; Pentapetalae; rosids; Vitales; Vitaceae; Vitis`D7TV46_VITVI^D7TV46_VITVI^Q:1-321,H:1-300^43.93%ID^E:8e-49^SubName: Full=Putative un…	.	.	.	.
c56651_g3_i1	221322_x19	-0.849	.	D7TV46_VITVI^D7TV46_VITVI^Q:4620-6056,H:702-1242^37.7%ID^E:2e-51^SubName: Full=Putative uncharacterized protein {ECO:0000313|EMBL:CBI34371.3};^Eukaryota; Viridiplantae; Streptophyta; Embryophyta; Tracheophyta; Spermatophyta; Magnoliophyta; eudicotyledons; Gunneridae; Pentapetalae; rosids; Vitales; Vitaceae; Vitis`D7TV46_VITVI^D7TV46_VITVI^Q:2583-3545,H:1-300^43.61%ID^E:2e-32^SubName: Full=Putativ…	c56651_g3_i1|m.27817	5749-6108[+]	.	.	.	.	.	.
c56651_g3_i1	221322_x19	-0.849	.	D7TV46_VITVI^D7TV46_VITVI^Q:4620-6056,H:702-1242^37.7%ID^E:2e-51^SubName: Full=Putative uncharacterized protein {ECO:0000313|EMBL:CBI34371.3};^Eukaryota; Viridiplantae; Streptophyta; Embryophyta; Tracheophyta; Spermatophyta; Magnoliophyta; eudicotyledons; Gunneridae; Pentapetalae; rosids; Vitales; Vitaceae; Vitis`D7TV46_VITVI^D7TV46_VITVI^Q:2583-3545,H:1-300^43.61%ID^E:2e-32^SubName: Full=Putativ…	c56651_g3_i1|m.27818	4657-4956[+]	.	.	.	.	.	.
c36714_g1_i1	478718_x9	0.988	PHT19_ARATH^PHT19_ARATH^Q:595-2112,H:4-511^59.27%ID^E:0^RecName: Full=Probable inorganic phosphate transporter 1-9;^Eukaryota; Viridiplantae; Streptophyta; Embryophyta; Tracheophyta; Spermatophyta; Magnoliophyta; eudicotyledons; Gunneridae; Pentapetalae; rosids; malvids; Brassicales; Brassicaceae; Camelineae; Arabidopsis	M1AM99_SOLTU^M1AM99_SOLTU^Q:589-2142,H:1-503^67.62%ID^E:0^SubName: Full=Uncharacterized protein {ECO:0000313|EnsemblPlants:PGSC0003DMT400025887};^Eukaryota; Viridiplantae; Streptophyta; Embryophyta; Tracheophyta; Spermatophyta; Magnoliophyta; eudicotyledons; Gunneridae; Pentapetalae; asterids; lamiids; Solanales; Solanaceae; Solanoideae; Solaneae; Solanum	c36714_g1_i1|m.7910	589-2145[+]	PHT19_ARATH^PHT19_ARATH^Q:3-508,H:4-511^59.27%ID^E:0^RecName: Full=Probable inorganic phosphate transporter 1-9;^Eukaryota; Viridiplantae; Streptophyta; Embryophyta; Tracheophyta; Spermatophyta; Magnoliophyta; eudicotyledons; Gunneridae; Pentapetalae; rosids; malvids; Brassicales; Brassicaceae; Camelineae; Arabidopsis	M1AM99_SOLTU^M1AM99_SOLTU^Q:1-518,H:1-503^67.82%ID^E:0^SubName: Full=Uncharacterized protein {ECO:0000313|EnsemblPlants:PGSC0003DMT400025887};^Eukaryota; Viridiplantae; Streptophyta; Embryophyta; Tracheophyta; Spermatophyta; Magnoliophyta; eudicotyledons; Gunneridae; Pentapetalae; asterids; lamiids; Solanales; Solanaceae; Solanoideae; Solaneae; Solanum	PF00083.19^Sugar_tr^Sugar (and other) transporter^23-508^E:3.3e-43`PF07690.11^MFS_1^Major Facilitator Superfamily^29-449^E:2.3e-22	COG0477^major facilitator Superfamily	GO:0016021^cellular_component^integral component of membrane`GO:0005886^cellular_component^plasma membrane`GO:0015114^molecular_function^phosphate ion transmembrane transporter activity`GO:0015415^molecular_function^phosphate ion transmembrane-transporting ATPase activity`GO:0015293^molecular_function^symporter activity`GO:1901684^biological_process^arsenate ion transmembrane transport`GO:0035435…	GO:0022857^molecular_function^transmembrane transporter activity`GO:0055085^biological_process^transmembrane transport`GO:0016021^cellular_component^integral component of membrane
c59827_g3_i4	503977_x9	-0.845	PRFB1_ARATH^PRFB1_ARATH^Q:295-1470,H:55-446^79.08%ID^E:0^RecName: Full=Peptide chain release factor PrfB1, chloroplastic {ECO:0000303|PubMed:21771930};^Eukaryota; Viridiplantae; Streptophyta; Embryophyta; Tracheophyta; Spermatophyta; Magnoliophyta; eudicotyledons; Gunneridae; Pentapetalae; rosids; malvids; Brassicales; Brassicaceae; Camelineae; Arabidopsis	D7SPM1_VITVI^D7SPM1_VITVI^Q:274-1470,H:45-443^84.25%ID^E:0^SubName: Full=Putative uncharacterized protein {ECO:0000313|EMBL:CBI17600.3};^Eukaryota; Viridiplantae; Streptophyta; Embryophyta; Tracheophyta; Spermatophyta; Magnoliophyta; eudicotyledons; Gunneridae; Pentapetalae; rosids; Vitales; Vitaceae; Vitis	c59827_g3_i4|m.43235	115-1497[+]	PRFB1_ARATH^PRFB1_ARATH^Q:61-453,H:55-447^78.88%ID^E:0^RecName: Full=Peptide chain release factor PrfB1, chloroplastic {ECO:0000303|PubMed:21771930};^Eukaryota; Viridiplantae; Streptophyta; Embryophyta; Tracheophyta; Spermatophyta; Magnoliophyta; eudicotyledons; Gunneridae; Pentapetalae; rosids; malvids; Brassicales; Brassicaceae; Camelineae; Arabidopsis	D7SPM1_VITVI^D7SPM1_VITVI^Q:54-457,H:45-448^83.95%ID^E:0^SubName: Full=Putative uncharacterized protein {ECO:0000313|EMBL:CBI17600.3};^Eukaryota; Viridiplantae; Streptophyta; Embryophyta; Tracheophyta; Spermatophyta; Magnoliophyta; eudicotyledons; Gunneridae; Pentapetalae; rosids; Vitales; Vitaceae; Vitis	PF03462.13^PCRF^PCRF domain^173-280^E:1.1e-32`PF00472.15^RF-1^RF-1 domain^315-424^E:1.4e-36	.	GO:0009507^cellular_component^chloroplast`GO:0009570^cellular_component^chloroplast stroma`GO:0005737^cellular_component^cytoplasm`GO:0016149^molecular_function^translation release factor activity, codon specific`GO:0009657^biological_process^plastid organization`GO:0006396^biological_process^RNA processing`GO:0006415^biological_process^translational termination	GO:0016149^molecular_function^translation release factor activity, codon specific`GO:0006415^biological_process^translational termination`GO:0005737^cellular_component^cytoplasm`GO:0003747^molecular_function^translation release factor activity
c59827_g3_i4	98462_x2365	0.834	PRFB1_ARATH^PRFB1_ARATH^Q:295-1470,H:55-446^79.08%ID^E:0^RecName: Full=Peptide chain release factor PrfB1, chloroplastic {ECO:0000303|PubMed:21771930};^Eukaryota; Viridiplantae; Streptophyta; Embryophyta; Tracheophyta; Spermatophyta; Magnoliophyta; eudicotyledons; Gunneridae; Pentapetalae; rosids; malvids; Brassicales; Brassicaceae; Camelineae; Arabidopsis	D7SPM1_VITVI^D7SPM1_VITVI^Q:274-1470,H:45-443^84.25%ID^E:0^SubName: Full=Putative uncharacterized protein {ECO:0000313|EMBL:CBI17600.3};^Eukaryota; Viridiplantae; Streptophyta; Embryophyta; Tracheophyta; Spermatophyta; Magnoliophyta; eudicotyledons; Gunneridae; Pentapetalae; rosids; Vitales; Vitaceae; Vitis	c59827_g3_i4|m.43235	115-1497[+]	PRFB1_ARATH^PRFB1_ARATH^Q:61-453,H:55-447^78.88%ID^E:0^RecName: Full=Peptide chain release factor PrfB1, chloroplastic {ECO:0000303|PubMed:21771930};^Eukaryota; Viridiplantae; Streptophyta; Embryophyta; Tracheophyta; Spermatophyta; Magnoliophyta; eudicotyledons; Gunneridae; Pentapetalae; rosids; malvids; Brassicales; Brassicaceae; Camelineae; Arabidopsis	D7SPM1_VITVI^D7SPM1_VITVI^Q:54-457,H:45-448^83.95%ID^E:0^SubName: Full=Putative uncharacterized protein {ECO:0000313|EMBL:CBI17600.3};^Eukaryota; Viridiplantae; Streptophyta; Embryophyta; Tracheophyta; Spermatophyta; Magnoliophyta; eudicotyledons; Gunneridae; Pentapetalae; rosids; Vitales; Vitaceae; Vitis	PF03462.13^PCRF^PCRF domain^173-280^E:1.1e-32`PF00472.15^RF-1^RF-1 domain^315-424^E:1.4e-36	.	GO:0009507^cellular_component^chloroplast`GO:0009570^cellular_component^chloroplast stroma`GO:0005737^cellular_component^cytoplasm`GO:0016149^molecular_function^translation release factor activity, codon specific`GO:0009657^biological_process^plastid organization`GO:0006396^biological_process^RNA processing`GO:0006415^biological_process^translational termination	GO:0016149^molecular_function^translation release factor activity, codon specific`GO:0006415^biological_process^translational termination`GO:0005737^cellular_component^cytoplasm`GO:0003747^molecular_function^translation release factor activity
c59136_g3_i1	383008_x14	0.806	CRTSO_SOLLC^CRTSO_SOLLC^Q:523-2268,H:18-599^77.61%ID^E:0^RecName: Full=Prolycopene isomerase, chloroplastic;^Eukaryota; Viridiplantae; Streptophyta; Embryophyta; Tracheophyta; Spermatophyta; Magnoliophyta; eudicotyledons; Gunneridae; Pentapetalae; asterids; lamiids; Solanales; Solanaceae; Solanoideae; Solaneae; Solanum; Lycopersicon	G9MAL5_CALOF^G9MAL5_CALOF^Q:442-2268,H:16-632^75.52%ID^E:0^SubName: Full=Carotenoid isomerase {ECO:0000313|EMBL:BAL27714.1};^Eukaryota; Viridiplantae; Streptophyta; Embryophyta; Tracheophyta; Spermatophyta; Magnoliophyta; eudicotyledons; Gunneridae; Pentapetalae; asterids; campanulids; Asterales; Asteraceae; Asteroideae; Calenduleae; Calendula	c59136_g3_i1|m.38787	223-2319[+]	CRTSO_SOLLC^CRTSO_SOLLC^Q:101-698,H:18-615^77.87%ID^E:0^RecName: Full=Prolycopene isomerase, chloroplastic;^Eukaryota; Viridiplantae; Streptophyta; Embryophyta; Tracheophyta; Spermatophyta; Magnoliophyta; eudicotyledons; Gunneridae; Pentapetalae; asterids; lamiids; Solanales; Solanaceae; Solanoideae; Solaneae; Solanum; Lycopersicon	A0A067KIW5_JATCU^A0A067KIW5_JATCU^Q:108-698,H:3-597^79.33%ID^E:0^SubName: Full=Uncharacterized protein {ECO:0000313|EMBL:KDP36072.1};^Eukaryota; Viridiplantae; Streptophyta; Embryophyta; Tracheophyta; Spermatophyta; Magnoliophyta; eudicotyledons; Gunneridae; Pentapetalae; rosids; fabids; Malpighiales; Euphorbiaceae; Crotonoideae; Jatropheae; Jatropha	PF00890.19^FAD_binding_2^FAD binding domain^182-212^E:5.7e-05`PF13450.1^NAD_binding_8^NAD(P)-binding Rossmann-like domain^185-246^E:9.4e-11	.	GO:0031969^cellular_component^chloroplast membrane`GO:0046608^molecular_function^carotenoid isomerase activity`GO:0016117^biological_process^carotenoid biosynthetic process`GO:0009662^biological_process^etioplast organization	.
c55139_g4_i3	325678_x18	0.953	PYRD2_BOVIN^PYRD2_BOVIN^Q:236-1867,H:34-579^51.81%ID^E:0^RecName: Full=Pyridine nucleotide-disulfide oxidoreductase domain-containing protein 2;^Eukaryota; Metazoa; Chordata; Craniata; Vertebrata; Euteleostomi; Mammalia; Eutheria; Laurasiatheria; Cetartiodactyla; Ruminantia; Pecora; Bovidae; Bovinae; Bos	A0A061DM99_THECC^A0A061DM99_THECC^Q:179-1879,H:1-567^81.55%ID^E:0^SubName: Full=FAD/NAD(P)-binding oxidoreductase family protein isoform 1 {ECO:0000313|EMBL:EOX91098.1};^Eukaryota; Viridiplantae; Streptophyta; Embryophyta; Tracheophyta; Spermatophyta; Magnoliophyta; eudicotyledons; Gunneridae; Pentapetalae; rosids; malvids; Malvales; Malvaceae; Byttnerioideae; Theobroma	c55139_g4_i3|m.24012	179-1876[+]	PYRD2_BOVIN^PYRD2_BOVIN^Q:20-563,H:34-579^51.81%ID^E:0^RecName: Full=Pyridine nucleotide-disulfide oxidoreductase domain-containing protein 2;^Eukaryota; Metazoa; Chordata; Craniata; Vertebrata; Euteleostomi; Mammalia; Eutheria; Laurasiatheria; Cetartiodactyla; Ruminantia; Pecora; Bovidae; Bovinae; Bos	A0A061DM99_THECC^A0A061DM99_THECC^Q:1-565,H:1-565^81.66%ID^E:0^SubName: Full=FAD/NAD(P)-binding oxidoreductase family protein isoform 1 {ECO:0000313|EMBL:EOX91098.1};^Eukaryota; Viridiplantae; Streptophyta; Embryophyta; Tracheophyta; Spermatophyta; Magnoliophyta; eudicotyledons; Gunneridae; Pentapetalae; rosids; malvids; Malvales; Malvaceae; Byttnerioideae; Theobroma	PF01946.12^Thi4^Thi4 family^20-59^E:5.2e-06`PF01266.19^DAO^FAD dependent oxidoreductase^22-324^E:5e-11`PF13450.1^NAD_binding_8^NAD(P)-binding Rossmann-like domain^25-70^E:3.7e-09	COG1233^phytoene	GO:0016491^molecular_function^oxidoreductase activity	GO:0016491^molecular_function^oxidoreductase activity`GO:0055114^biological_process^oxidation-reduction process
c41899_g1_i2	368922_x21	0.939	GLFT_STRP1^GLFT_STRP1^Q:341-1234,H:7-293^25.73%ID^E:7e-21^RecName: Full=Glutamate formimidoyltransferase;^Bacteria; Firmicutes; Bacilli; Lactobacillales; Streptococcaceae; Streptococcus	A0A059A072_EUCGR^A0A059A072_EUCGR^Q:317-1210,H:1-298^67.45%ID^E:1e-149^SubName: Full=Uncharacterized protein {ECO:0000313|EMBL:KCW47129.1};^Eukaryota; Viridiplantae; Streptophyta; Embryophyta; Tracheophyta; Spermatophyta; Magnoliophyta; eudicotyledons; Gunneridae; Pentapetalae; rosids; malvids; Myrtales; Myrtaceae; Eucalyptus	c41899_g1_i2|m.10033	317-1213[+]	GLFT_STRP1^GLFT_STRP1^Q:9-255,H:7-238^26.98%ID^E:9e-22^RecName: Full=Glutamate formimidoyltransferase;^Bacteria; Firmicutes; Bacilli; Lactobacillales; Streptococcaceae; Streptococcus	A0A059A072_EUCGR^A0A059A072_EUCGR^Q:1-298,H:1-298^67.45%ID^E:3e-153^SubName: Full=Uncharacterized protein {ECO:0000313|EMBL:KCW47129.1};^Eukaryota; Viridiplantae; Streptophyta; Embryophyta; Tracheophyta; Spermatophyta; Magnoliophyta; eudicotyledons; Gunneridae; Pentapetalae; rosids; malvids; Myrtales; Myrtaceae; Eucalyptus	PF07837.7^FTCD_N^Formiminotransferase domain, N-terminal subdomain^6-197^E:2.2e-53	.	GO:0005737^cellular_component^cytoplasm`GO:0030272^molecular_function^5-formyltetrahydrofolate cyclo-ligase activity`GO:0005542^molecular_function^folic acid binding`GO:0030409^molecular_function^glutamate formimidoyltransferase activity`GO:0019556^biological_process^histidine catabolic process to glutamate and formamide`GO:0019557^biological_process^histidine catabolic process to glutamate and f…	GO:0005542^molecular_function^folic acid binding`GO:0016740^molecular_function^transferase activity`GO:0008152^biological_process^metabolic process
c59158_g6_i2	415783_x21	-0.896	RPD1_ARATH^RPD1_ARATH^Q:411-1430,H:46-392^31.44%ID^E:2e-31^RecName: Full=Protein ROOT PRIMORDIUM DEFECTIVE 1;^Eukaryota; Viridiplantae; Streptophyta; Embryophyta; Tracheophyta; Spermatophyta; Magnoliophyta; eudicotyledons; Gunneridae; Pentapetalae; rosids; malvids; Brassicales; Brassicaceae; Camelineae; Arabidopsis	B9SBK3_RICCO^B9SBK3_RICCO^Q:105-1514,H:7-486^67.22%ID^E:0^SubName: Full=Putative uncharacterized protein {ECO:0000313|EMBL:EEF39088.1};^Eukaryota; Viridiplantae; Streptophyta; Embryophyta; Tracheophyta; Spermatophyta; Magnoliophyta; eudicotyledons; Gunneridae; Pentapetalae; rosids; fabids; Malpighiales; Euphorbiaceae; Acalyphoideae; Acalypheae; Ricinus	c59158_g6_i2|m.38997	165-1724[+]	RPD1_ARATH^RPD1_ARATH^Q:89-412,H:52-382^34.5%ID^E:6e-43^RecName: Full=Protein ROOT PRIMORDIUM DEFECTIVE 1;^Eukaryota; Viridiplantae; Streptophyta; Embryophyta; Tracheophyta; Spermatophyta; Magnoliophyta; eudicotyledons; Gunneridae; Pentapetalae; rosids; malvids; Brassicales; Brassicaceae; Camelineae; Arabidopsis	A0A067H345_CITSI^A0A067H345_CITSI^Q:12-519,H:11-524^64.47%ID^E:0^SubName: Full=Uncharacterized protein {ECO:0000313|EMBL:KDO86428.1};^Eukaryota; Viridiplantae; Streptophyta; Embryophyta; Tracheophyta; Spermatophyta; Magnoliophyta; eudicotyledons; Gunneridae; Pentapetalae; rosids; malvids; Sapindales; Rutaceae; Citrus	PF11955.3^PORR^Plant organelle RNA recognition domain^84-417^E:3.8e-114	.	GO:0010102^biological_process^lateral root morphogenesis`GO:0008285^biological_process^negative regulation of cell proliferation	.
c59067_g8_i1	518700_x16	-0.96	CCN1_ANTMA^CCN1_ANTMA^Q:56-1351,H:1-447^54.77%ID^E:2e-148^RecName: Full=G2/mitotic-specific cyclin-1;^Eukaryota; Viridiplantae; Streptophyta; Embryophyta; Tracheophyta; Spermatophyta; Magnoliophyta; eudicotyledons; Gunneridae; Pentapetalae; asterids; lamiids; Lamiales; Plantaginaceae; Antirrhineae; Antirrhinum	G0Z811_9ROSA^G0Z811_9ROSA^Q:2492-3823,H:5-447^76.35%ID^E:0^SubName: Full=Putative uncharacterized protein {ECO:0000313|EMBL:AEK94315.1};^Eukaryota; Viridiplantae; Streptophyta; Embryophyta; Tracheophyta; Spermatophyta; Magnoliophyta; eudicotyledons; Gunneridae; Pentapetalae; rosids; fabids; Rosales; Rosaceae; Maloideae; Maleae; Pyrus	c59067_g8_i1|m.38346	2486-3877[+]	.	G0Z811_9ROSA^G0Z811_9ROSA^Q:2-460,H:4-461^75.16%ID^E:0^SubName: Full=Putative uncharacterized protein {ECO:0000313|EMBL:AEK94315.1};^Eukaryota; Viridiplantae; Streptophyta; Embryophyta; Tracheophyta; Spermatophyta; Magnoliophyta; eudicotyledons; Gunneridae; Pentapetalae; rosids; fabids; Rosales; Rosaceae; Maloideae; Maleae; Pyrus	.	.	.	.
c59067_g8_i1	518700_x16	-0.96	CCN1_ANTMA^CCN1_ANTMA^Q:56-1351,H:1-447^54.77%ID^E:2e-148^RecName: Full=G2/mitotic-specific cyclin-1;^Eukaryota; Viridiplantae; Streptophyta; Embryophyta; Tracheophyta; Spermatophyta; Magnoliophyta; eudicotyledons; Gunneridae; Pentapetalae; asterids; lamiids; Lamiales; Plantaginaceae; Antirrhineae; Antirrhinum	G0Z811_9ROSA^G0Z811_9ROSA^Q:2492-3823,H:5-447^76.35%ID^E:0^SubName: Full=Putative uncharacterized protein {ECO:0000313|EMBL:AEK94315.1};^Eukaryota; Viridiplantae; Streptophyta; Embryophyta; Tracheophyta; Spermatophyta; Magnoliophyta; eudicotyledons; Gunneridae; Pentapetalae; rosids; fabids; Rosales; Rosaceae; Maloideae; Maleae; Pyrus	c59067_g8_i1|m.38347	2-1360[+]	CCN1_ANTMA^CCN1_ANTMA^Q:19-450,H:1-447^55.11%ID^E:6e-164^RecName: Full=G2/mitotic-specific cyclin-1;^Eukaryota; Viridiplantae; Streptophyta; Embryophyta; Tracheophyta; Spermatophyta; Magnoliophyta; eudicotyledons; Gunneridae; Pentapetalae; asterids; lamiids; Lamiales; Plantaginaceae; Antirrhineae; Antirrhinum	P93102_OXYRB^P93102_OXYRB^Q:19-452,H:1-446^80.27%ID^E:0^SubName: Full=Mitotic cyclin {ECO:0000313|EMBL:CAA71243.1};^Eukaryota; Viridiplantae; Streptophyta; Embryophyta; Tracheophyta; Spermatophyta; Magnoliophyta; eudicotyledons; Gunneridae; Pentapetalae; Caryophyllales; Amaranthaceae; Chenopodioideae; Atripliceae; Oxybasis	PF00134.18^Cyclin_N^Cyclin, N-terminal domain^198-323^E:2.6e-45`PF02984.14^Cyclin_C^Cyclin, C-terminal domain^325-442^E:6e-37	.	GO:0005634^cellular_component^nucleus`GO:0007067^biological_process^mitotic nuclear division`GO:0000079^biological_process^regulation of cyclin-dependent protein serine/threonine kinase activity	GO:0005634^cellular_component^nucleus
c59067_g8_i1	518700_x16	-0.96	CCN1_ANTMA^CCN1_ANTMA^Q:56-1351,H:1-447^54.77%ID^E:2e-148^RecName: Full=G2/mitotic-specific cyclin-1;^Eukaryota; Viridiplantae; Streptophyta; Embryophyta; Tracheophyta; Spermatophyta; Magnoliophyta; eudicotyledons; Gunneridae; Pentapetalae; asterids; lamiids; Lamiales; Plantaginaceae; Antirrhineae; Antirrhinum	G0Z811_9ROSA^G0Z811_9ROSA^Q:2492-3823,H:5-447^76.35%ID^E:0^SubName: Full=Putative uncharacterized protein {ECO:0000313|EMBL:AEK94315.1};^Eukaryota; Viridiplantae; Streptophyta; Embryophyta; Tracheophyta; Spermatophyta; Magnoliophyta; eudicotyledons; Gunneridae; Pentapetalae; rosids; fabids; Rosales; Rosaceae; Maloideae; Maleae; Pyrus	c59067_g8_i1|m.38348	1245-1625[+]	.	.	.	.	.	.
c59067_g8_i1	518700_x16	-0.96	CCN1_ANTMA^CCN1_ANTMA^Q:56-1351,H:1-447^54.77%ID^E:2e-148^RecName: Full=G2/mitotic-specific cyclin-1;^Eukaryota; Viridiplantae; Streptophyta; Embryophyta; Tracheophyta; Spermatophyta; Magnoliophyta; eudicotyledons; Gunneridae; Pentapetalae; asterids; lamiids; Lamiales; Plantaginaceae; Antirrhineae; Antirrhinum	G0Z811_9ROSA^G0Z811_9ROSA^Q:2492-3823,H:5-447^76.35%ID^E:0^SubName: Full=Putative uncharacterized protein {ECO:0000313|EMBL:AEK94315.1};^Eukaryota; Viridiplantae; Streptophyta; Embryophyta; Tracheophyta; Spermatophyta; Magnoliophyta; eudicotyledons; Gunneridae; Pentapetalae; rosids; fabids; Rosales; Rosaceae; Maloideae; Maleae; Pyrus	c59067_g8_i1|m.38349	111-428[+]	.	.	.	.	.	.
c112121_g1_i1	390891_x13	-0.868	.	M1AAI6_SOLTU^M1AAI6_SOLTU^Q:343-813,H:57-213^50.63%ID^E:3e-41^SubName: Full=Uncharacterized protein {ECO:0000313|EnsemblPlants:PGSC0003DMT400018382};^Eukaryota; Viridiplantae; Streptophyta; Embryophyta; Tracheophyta; Spermatophyta; Magnoliophyta; eudicotyledons; Gunneridae; Pentapetalae; asterids; lamiids; Solanales; Solanaceae; Solanoideae; Solaneae; Solanum	c112121_g1_i1|m.53298	160-828[+]	.	M1AAI6_SOLTU^M1AAI6_SOLTU^Q:62-218,H:57-213^50.63%ID^E:5e-44^SubName: Full=Uncharacterized protein {ECO:0000313|EnsemblPlants:PGSC0003DMT400018382};^Eukaryota; Viridiplantae; Streptophyta; Embryophyta; Tracheophyta; Spermatophyta; Magnoliophyta; eudicotyledons; Gunneridae; Pentapetalae; asterids; lamiids; Solanales; Solanaceae; Solanoideae; Solaneae; Solanum	PF05697.8^Trigger_N^Bacterial trigger factor protein (TF)^94-217^E:1.3e-05	.	.	GO:0006457^biological_process^protein folding`GO:0015031^biological_process^protein transport
c59597_g3_i1	518700_x16	-0.903	CH62_CUCMA^CH62_CUCMA^Q:321-1928,H:30-565^85.07%ID^E:0^RecName: Full=Chaperonin CPN60-2, mitochondrial;^Eukaryota; Viridiplantae; Streptophyta; Embryophyta; Tracheophyta; Spermatophyta; Magnoliophyta; eudicotyledons; Gunneridae; Pentapetalae; rosids; fabids; Cucurbitales; Cucurbitaceae; Cucurbiteae; Cucurbita	B9GMI8_POPTR^B9GMI8_POPTR^Q:321-1928,H:30-565^84.51%ID^E:0^SubName: Full=Chaperonin CPN60-2 family protein {ECO:0000313|EMBL:EEE84100.2};^Eukaryota; Viridiplantae; Streptophyta; Embryophyta; Tracheophyta; Spermatophyta; Magnoliophyta; eudicotyledons; Gunneridae; Pentapetalae; rosids; fabids; Malpighiales; Salicaceae; Saliceae; Populus	c59597_g3_i1|m.41795	243-1973[+]	CH62_MAIZE^CH62_MAIZE^Q:1-571,H:1-574^80.9%ID^E:0^RecName: Full=Chaperonin CPN60-2, mitochondrial;^Eukaryota; Viridiplantae; Streptophyta; Embryophyta; Tracheophyta; Spermatophyta; Magnoliophyta; Liliopsida; Poales; Poaceae; PACMAD clade; Panicoideae; Andropogoneae; Zea	B9GMI8_POPTR^B9GMI8_POPTR^Q:1-566,H:1-571^82.49%ID^E:0^SubName: Full=Chaperonin CPN60-2 family protein {ECO:0000313|EMBL:EEE84100.2};^Eukaryota; Viridiplantae; Streptophyta; Embryophyta; Tracheophyta; Spermatophyta; Magnoliophyta; eudicotyledons; Gunneridae; Pentapetalae; rosids; fabids; Malpighiales; Salicaceae; Saliceae; Populus	PF00118.19^Cpn60_TCP1^TCP-1/cpn60 chaperonin family^51-553^E:8.9e-119	.	GO:0005739^cellular_component^mitochondrion`GO:0005524^molecular_function^ATP binding`GO:0042026^biological_process^protein refolding	GO:0005524^molecular_function^ATP binding
c55388_g5_i1	478663_x13	-0.897	COLX_ARATH^COLX_ARATH^Q:213-1076,H:7-264^39.66%ID^E:3e-52^RecName: Full=Putative zinc finger protein At1g68190;^Eukaryota; Viridiplantae; Streptophyta; Embryophyta; Tracheophyta; Spermatophyta; Magnoliophyta; eudicotyledons; Gunneridae; Pentapetalae; rosids; malvids; Brassicales; Brassicaceae; Camelineae; Arabidopsis	A0A061E5V4_THECC^A0A061E5V4_THECC^Q:222-1583,H:1-511^41.52%ID^E:1e-95^SubName: Full=B-box zinc finger family protein, putative isoform 2 {ECO:0000313|EMBL:EOY00018.1};^Eukaryota; Viridiplantae; Streptophyta; Embryophyta; Tracheophyta; Spermatophyta; Magnoliophyta; eudicotyledons; Gunneridae; Pentapetalae; rosids; malvids; Malvales; Malvaceae; Byttnerioideae; Theobroma	c55388_g5_i1|m.24568	222-1586[+]	COLX_ARATH^COLX_ARATH^Q:1-285,H:10-264^40.97%ID^E:9e-57^RecName: Full=Putative zinc finger protein At1g68190;^Eukaryota; Viridiplantae; Streptophyta; Embryophyta; Tracheophyta; Spermatophyta; Magnoliophyta; eudicotyledons; Gunneridae; Pentapetalae; rosids; malvids; Brassicales; Brassicaceae; Camelineae; Arabidopsis	A0A061E5V4_THECC^A0A061E5V4_THECC^Q:1-454,H:1-511^41.91%ID^E:2e-109^SubName: Full=B-box zinc finger family protein, putative isoform 2 {ECO:0000313|EMBL:EOY00018.1};^Eukaryota; Viridiplantae; Streptophyta; Embryophyta; Tracheophyta; Spermatophyta; Magnoliophyta; eudicotyledons; Gunneridae; Pentapetalae; rosids; malvids; Malvales; Malvaceae; Byttnerioideae; Theobroma	.	.	GO:0005634^cellular_component^nucleus`GO:0003700^molecular_function^sequence-specific DNA binding transcription factor activity`GO:0008270^molecular_function^zinc ion binding`GO:0006355^biological_process^regulation of transcription, DNA-templated	.
c55388_g5_i1	282802_x15	0.877	COLX_ARATH^COLX_ARATH^Q:213-1076,H:7-264^39.66%ID^E:3e-52^RecName: Full=Putative zinc finger protein At1g68190;^Eukaryota; Viridiplantae; Streptophyta; Embryophyta; Tracheophyta; Spermatophyta; Magnoliophyta; eudicotyledons; Gunneridae; Pentapetalae; rosids; malvids; Brassicales; Brassicaceae; Camelineae; Arabidopsis	A0A061E5V4_THECC^A0A061E5V4_THECC^Q:222-1583,H:1-511^41.52%ID^E:1e-95^SubName: Full=B-box zinc finger family protein, putative isoform 2 {ECO:0000313|EMBL:EOY00018.1};^Eukaryota; Viridiplantae; Streptophyta; Embryophyta; Tracheophyta; Spermatophyta; Magnoliophyta; eudicotyledons; Gunneridae; Pentapetalae; rosids; malvids; Malvales; Malvaceae; Byttnerioideae; Theobroma	c55388_g5_i1|m.24568	222-1586[+]	COLX_ARATH^COLX_ARATH^Q:1-285,H:10-264^40.97%ID^E:9e-57^RecName: Full=Putative zinc finger protein At1g68190;^Eukaryota; Viridiplantae; Streptophyta; Embryophyta; Tracheophyta; Spermatophyta; Magnoliophyta; eudicotyledons; Gunneridae; Pentapetalae; rosids; malvids; Brassicales; Brassicaceae; Camelineae; Arabidopsis	A0A061E5V4_THECC^A0A061E5V4_THECC^Q:1-454,H:1-511^41.91%ID^E:2e-109^SubName: Full=B-box zinc finger family protein, putative isoform 2 {ECO:0000313|EMBL:EOY00018.1};^Eukaryota; Viridiplantae; Streptophyta; Embryophyta; Tracheophyta; Spermatophyta; Magnoliophyta; eudicotyledons; Gunneridae; Pentapetalae; rosids; malvids; Malvales; Malvaceae; Byttnerioideae; Theobroma	.	.	GO:0005634^cellular_component^nucleus`GO:0003700^molecular_function^sequence-specific DNA binding transcription factor activity`GO:0008270^molecular_function^zinc ion binding`GO:0006355^biological_process^regulation of transcription, DNA-templated	.
c59426_g1_i1	396795_x55	-0.953	SPSA_SPIOL^SPSA_SPIOL^Q:137-3274,H:1-1051^83.33%ID^E:0^RecName: Full=Sucrose-phosphate synthase;^Eukaryota; Viridiplantae; Streptophyta; Embryophyta; Tracheophyta; Spermatophyta; Magnoliophyta; eudicotyledons; Gunneridae; Pentapetalae; Caryophyllales; Amaranthaceae; Chenopodioideae; Anserineae; Spinacia	B9IKZ7_POPTR^B9IKZ7_POPTR^Q:137-3274,H:1-1053^76.29%ID^E:0^SubName: Full=Sucrose-phosphate synthase family protein {ECO:0000313|EMBL:EEF03439.1};^Eukaryota; Viridiplantae; Streptophyta; Embryophyta; Tracheophyta; Spermatophyta; Magnoliophyta; eudicotyledons; Gunneridae; Pentapetalae; rosids; fabids; Malpighiales; Salicaceae; Saliceae; Populus	c59426_g1_i1|m.40600	137-3280[+]	SPSA_SPIOL^SPSA_SPIOL^Q:1-1046,H:1-1051^83.84%ID^E:0^RecName: Full=Sucrose-phosphate synthase;^Eukaryota; Viridiplantae; Streptophyta; Embryophyta; Tracheophyta; Spermatophyta; Magnoliophyta; eudicotyledons; Gunneridae; Pentapetalae; Caryophyllales; Amaranthaceae; Chenopodioideae; Anserineae; Spinacia	B9IKZ7_POPTR^B9IKZ7_POPTR^Q:1-1046,H:1-1053^76.57%ID^E:0^SubName: Full=Sucrose-phosphate synthase family protein {ECO:0000313|EMBL:EEF03439.1};^Eukaryota; Viridiplantae; Streptophyta; Embryophyta; Tracheophyta; Spermatophyta; Magnoliophyta; eudicotyledons; Gunneridae; Pentapetalae; rosids; fabids; Malpighiales; Salicaceae; Saliceae; Populus	PF00862.14^Sucrose_synth^Sucrose synthase^176-399^E:1.1e-05`PF13579.1^Glyco_trans_4_4^Glycosyl transferase 4-like domain^200-397^E:1.7e-06`PF00534.15^Glycos_transf_1^Glycosyl transferases group 1^480-655^E:9e-26`PF13692.1^Glyco_trans_1_4^Glycosyl transferases group 1^485-641^E:5.5e-08`PF05116.8^S6PP^Sucrose-6F-phosphate phosphohydrolase^783-996^E:1.1e-12	.	GO:0046524^molecular_function^sucrose-phosphate synthase activity`GO:0005986^biological_process^sucrose biosynthetic process	GO:0005985^biological_process^sucrose metabolic process`GO:0009058^biological_process^biosynthetic process
c59426_g1_i1	396795_x55	-0.953	SPSA_SPIOL^SPSA_SPIOL^Q:137-3274,H:1-1051^83.33%ID^E:0^RecName: Full=Sucrose-phosphate synthase;^Eukaryota; Viridiplantae; Streptophyta; Embryophyta; Tracheophyta; Spermatophyta; Magnoliophyta; eudicotyledons; Gunneridae; Pentapetalae; Caryophyllales; Amaranthaceae; Chenopodioideae; Anserineae; Spinacia	B9IKZ7_POPTR^B9IKZ7_POPTR^Q:137-3274,H:1-1053^76.29%ID^E:0^SubName: Full=Sucrose-phosphate synthase family protein {ECO:0000313|EMBL:EEF03439.1};^Eukaryota; Viridiplantae; Streptophyta; Embryophyta; Tracheophyta; Spermatophyta; Magnoliophyta; eudicotyledons; Gunneridae; Pentapetalae; rosids; fabids; Malpighiales; Salicaceae; Saliceae; Populus	c59426_g1_i1|m.40601	147-608[+]	.	.	.	.	.	.
c62790_g1_i1	225512_x26	0.81	Y5161_ARATH^Y5161_ARATH^Q:229-723,H:9-170^47.88%ID^E:3e-50^RecName: Full=Uncharacterized protein At5g01610;^Eukaryota; Viridiplantae; Streptophyta; Embryophyta; Tracheophyta; Spermatophyta; Magnoliophyta; eudicotyledons; Gunneridae; Pentapetalae; rosids; malvids; Brassicales; Brassicaceae; Camelineae; Arabidopsis	A0A0A0KSU5_CUCSA^A0A0A0KSU5_CUCSA^Q:184-723,H:1-178^77.22%ID^E:2e-93^SubName: Full=Uncharacterized protein {ECO:0000313|EMBL:KGN51959.1};^Eukaryota; Viridiplantae; Streptophyta; Embryophyta; Tracheophyta; Spermatophyta; Magnoliophyta; eudicotyledons; Gunneridae; Pentapetalae; rosids; fabids; Cucurbitales; Cucurbitaceae; Benincaseae; Cucumis	c62790_g1_i1|m.49642	34-726[+]	Y5161_ARATH^Y5161_ARATH^Q:66-230,H:9-170^47.88%ID^E:9e-53^RecName: Full=Uncharacterized protein At5g01610;^Eukaryota; Viridiplantae; Streptophyta; Embryophyta; Tracheophyta; Spermatophyta; Magnoliophyta; eudicotyledons; Gunneridae; Pentapetalae; rosids; malvids; Brassicales; Brassicaceae; Camelineae; Arabidopsis	A0A0A0KSU5_CUCSA^A0A0A0KSU5_CUCSA^Q:51-230,H:1-178^77.22%ID^E:7e-97^SubName: Full=Uncharacterized protein {ECO:0000313|EMBL:KGN51959.1};^Eukaryota; Viridiplantae; Streptophyta; Embryophyta; Tracheophyta; Spermatophyta; Magnoliophyta; eudicotyledons; Gunneridae; Pentapetalae; rosids; fabids; Cucurbitales; Cucurbitaceae; Benincaseae; Cucumis	PF04398.7^DUF538^Protein of unknown function, DUF538^110-219^E:6.3e-26	.	.	.
c16784_g1_i1	338818_x15	0.954	CLE27_ARATH^CLE27_ARATH^Q:128-379,H:13-91^39.08%ID^E:7e-08^RecName: Full=CLAVATA3/ESR (CLE)-related protein 27;^Eukaryota; Viridiplantae; Streptophyta; Embryophyta; Tracheophyta; Spermatophyta; Magnoliophyta; eudicotyledons; Gunneridae; Pentapetalae; rosids; malvids; Brassicales; Brassicaceae; Camelineae; Arabidopsis	K7L8Z5_SOYBN^K7L8Z5_SOYBN^Q:65-379,H:1-99^40.91%ID^E:3e-12^SubName: Full=Uncharacterized protein {ECO:0000313|EnsemblPlants:GLYMA08G31522.1};^Eukaryota; Viridiplantae; Streptophyta; Embryophyta; Tracheophyta; Spermatophyta; Magnoliophyta; eudicotyledons; Gunneridae; Pentapetalae; rosids; fabids; Fabales; Fabaceae; Papilionoideae; Phaseoleae; Glycine; Soja	c16784_g1_i1|m.3010	2-382[+]	CLE27_ARATH^CLE27_ARATH^Q:43-126,H:13-91^39.08%ID^E:9e-10^RecName: Full=CLAVATA3/ESR (CLE)-related protein 27;^Eukaryota; Viridiplantae; Streptophyta; Embryophyta; Tracheophyta; Spermatophyta; Magnoliophyta; eudicotyledons; Gunneridae; Pentapetalae; rosids; malvids; Brassicales; Brassicaceae; Camelineae; Arabidopsis	K7L8Z5_SOYBN^K7L8Z5_SOYBN^Q:22-126,H:1-99^40.91%ID^E:6e-14^SubName: Full=Uncharacterized protein {ECO:0000313|EnsemblPlants:GLYMA08G31522.1};^Eukaryota; Viridiplantae; Streptophyta; Embryophyta; Tracheophyta; Spermatophyta; Magnoliophyta; eudicotyledons; Gunneridae; Pentapetalae; rosids; fabids; Fabales; Fabaceae; Papilionoideae; Phaseoleae; Glycine; Soja	.	.	GO:0005615^cellular_component^extracellular space`GO:0045168^biological_process^cell-cell signaling involved in cell fate commitment`GO:0007275^biological_process^multicellular organismal development	.
c59451_g11_i1	201244_x10	0.857	PP125_ARATH^PP125_ARATH^Q:256-1623,H:11-482^67.16%ID^E:0^RecName: Full=Pentatricopeptide repeat-containing protein At1g74900, mitochondrial;^Eukaryota; Viridiplantae; Streptophyta; Embryophyta; Tracheophyta; Spermatophyta; Magnoliophyta; eudicotyledons; Gunneridae; Pentapetalae; rosids; malvids; Brassicales; Brassicaceae; Camelineae; Arabidopsis	V4TMR0_9ROSI^V4TMR0_9ROSI^Q:274-1623,H:45-493^72%ID^E:0^SubName: Full=Uncharacterized protein {ECO:0000313|EMBL:ESR52970.1};^Eukaryota; Viridiplantae; Streptophyta; Embryophyta; Tracheophyta; Spermatophyta; Magnoliophyta; eudicotyledons; Gunneridae; Pentapetalae; rosids; malvids; Sapindales; Rutaceae; Citrus	c59451_g11_i1|m.40777	124-1626[+]	PP125_ARATH^PP125_ARATH^Q:37-500,H:17-482^67.88%ID^E:0^RecName: Full=Pentatricopeptide repeat-containing protein At1g74900, mitochondrial;^Eukaryota; Viridiplantae; Streptophyta; Embryophyta; Tracheophyta; Spermatophyta; Magnoliophyta; eudicotyledons; Gunneridae; Pentapetalae; rosids; malvids; Brassicales; Brassicaceae; Camelineae; Arabidopsis	V4TMR0_9ROSI^V4TMR0_9ROSI^Q:51-500,H:45-493^72%ID^E:0^SubName: Full=Uncharacterized protein {ECO:0000313|EMBL:ESR52970.1};^Eukaryota; Viridiplantae; Streptophyta; Embryophyta; Tracheophyta; Spermatophyta; Magnoliophyta; eudicotyledons; Gunneridae; Pentapetalae; rosids; malvids; Sapindales; Rutaceae; Citrus	PF01535.15^PPR^PPR repeat^148-176^E:0.026`PF13812.1^PPR_3^Pentatricopeptide repeat domain^181-204^E:0.12`PF01535.15^PPR^PPR repeat^182-205^E:0.0019`PF12854.2^PPR_1^PPR repeat^211-241^E:4.1e-06`PF13041.1^PPR_2^PPR repeat family^213-259^E:2.6e-11`PF13812.1^PPR_3^Pentatricopeptide repeat domain^214-247^E:0.011`PF01535.15^PPR^PPR repeat^215-245^E:3.6e-05`PF12854.2^PPR_1^PPR repeat^243-276^E:8e-06`PF1…	.	GO:0005739^cellular_component^mitochondrion`GO:0008380^biological_process^RNA splicing	.
c33385_g1_i1	269178_x14	0.929	CLPP5_ARATH^CLPP5_ARATH^Q:179-1072,H:1-298^79.67%ID^E:3e-163^RecName: Full=ATP-dependent Clp protease proteolytic subunit 5, chloroplastic;^Eukaryota; Viridiplantae; Streptophyta; Embryophyta; Tracheophyta; Spermatophyta; Magnoliophyta; eudicotyledons; Gunneridae; Pentapetalae; rosids; malvids; Brassicales; Brassicaceae; Camelineae; Arabidopsis	B8K1W3_CARPA^B8K1W3_CARPA^Q:188-1087,H:2-302^77.56%ID^E:1e-162^RecName: Full=ATP-dependent Clp protease proteolytic subunit {ECO:0000256|RuleBase:RU003567};^Eukaryota; Viridiplantae; Streptophyta; Embryophyta; Tracheophyta; Spermatophyta; Magnoliophyta; eudicotyledons; Gunneridae; Pentapetalae; rosids; malvids; Brassicales; Caricaceae; Carica	c33385_g1_i1|m.6660	179-1093[+]	CLPP5_ARATH^CLPP5_ARATH^Q:1-298,H:1-298^79.67%ID^E:7e-167^RecName: Full=ATP-dependent Clp protease proteolytic subunit 5, chloroplastic;^Eukaryota; Viridiplantae; Streptophyta; Embryophyta; Tracheophyta; Spermatophyta; Magnoliophyta; eudicotyledons; Gunneridae; Pentapetalae; rosids; malvids; Brassicales; Brassicaceae; Camelineae; Arabidopsis	B8K1W3_CARPA^B8K1W3_CARPA^Q:4-303,H:2-302^77.56%ID^E:3e-166^RecName: Full=ATP-dependent Clp protease proteolytic subunit {ECO:0000256|RuleBase:RU003567};^Eukaryota; Viridiplantae; Streptophyta; Embryophyta; Tracheophyta; Spermatophyta; Magnoliophyta; eudicotyledons; Gunneridae; Pentapetalae; rosids; malvids; Brassicales; Caricaceae; Carica	PF00574.18^CLP_protease^Clp protease^110-287^E:2.4e-77	COG0740^Cleaves peptides in various proteins in a process that requires ATP hydrolysis. Has a chymotrypsin-like activity. Plays a major role in the degradation of misfolded proteins (By similarity)	GO:0009507^cellular_component^chloroplast`GO:0009941^cellular_component^chloroplast envelope`GO:0009570^cellular_component^chloroplast stroma`GO:0009534^cellular_component^chloroplast thylakoid`GO:0009840^cellular_component^chloroplastic endopeptidase Clp complex`GO:0009532^cellular_component^plastid stroma`GO:0009579^cellular_component^thylakoid`GO:0004252^molecular_function^serine-type endopept…	.
c58979_g5_i1	282802_x15	0.938	.	W9QKX7_9ROSA^W9QKX7_9ROSA^Q:81-245,H:1-52^60%ID^E:5e-10^SubName: Full=Uncharacterized protein {ECO:0000313|EMBL:EXB39518.1};^Eukaryota; Viridiplantae; Streptophyta; Embryophyta; Tracheophyta; Spermatophyta; Magnoliophyta; eudicotyledons; Gunneridae; Pentapetalae; rosids; fabids; Rosales; Moraceae; Morus	.	.	.	.	.	.	.	.
c58979_g5_i1	478663_x13	-0.831	.	W9QKX7_9ROSA^W9QKX7_9ROSA^Q:81-245,H:1-52^60%ID^E:5e-10^SubName: Full=Uncharacterized protein {ECO:0000313|EMBL:EXB39518.1};^Eukaryota; Viridiplantae; Streptophyta; Embryophyta; Tracheophyta; Spermatophyta; Magnoliophyta; eudicotyledons; Gunneridae; Pentapetalae; rosids; fabids; Rosales; Moraceae; Morus	.	.	.	.	.	.	.	.
c4245_g1_i1	144454_x98	-0.859	MAFL2_DICDI^MAFL2_DICDI^Q:255-914,H:6-194^36.32%ID^E:8e-31^RecName: Full=Maf-like protein DDB_G0281937;^Eukaryota; Amoebozoa; Mycetozoa; Dictyosteliida; Dictyostelium	E0CQD4_VITVI^E0CQD4_VITVI^Q:231-920,H:2-231^76.96%ID^E:1e-109^SubName: Full=Putative uncharacterized protein {ECO:0000313|EMBL:CBI19702.3};^Eukaryota; Viridiplantae; Streptophyta; Embryophyta; Tracheophyta; Spermatophyta; Magnoliophyta; eudicotyledons; Gunneridae; Pentapetalae; rosids; Vitales; Vitaceae; Vitis	c4245_g1_i1|m.944	222-923[+]	MAFL2_DICDI^MAFL2_DICDI^Q:12-231,H:6-194^35.45%ID^E:1e-35^RecName: Full=Maf-like protein DDB_G0281937;^Eukaryota; Amoebozoa; Mycetozoa; Dictyosteliida; Dictyostelium	E0CQD4_VITVI^E0CQD4_VITVI^Q:4-233,H:2-231^76.96%ID^E:2e-124^SubName: Full=Putative uncharacterized protein {ECO:0000313|EMBL:CBI19702.3};^Eukaryota; Viridiplantae; Streptophyta; Embryophyta; Tracheophyta; Spermatophyta; Magnoliophyta; eudicotyledons; Gunneridae; Pentapetalae; rosids; Vitales; Vitaceae; Vitis	PF02545.9^Maf^Maf-like protein^11-230^E:1.7e-32	COG0424^Maf-like protein	GO:0005737^cellular_component^cytoplasm	GO:0005737^cellular_component^cytoplasm
c31789_g1_i1	478718_x9	-0.93	.	W9RX97_9ROSA^W9RX97_9ROSA^Q:180-941,H:8-254^42.8%ID^E:1e-36^SubName: Full=Uncharacterized protein {ECO:0000313|EMBL:EXC16246.1};^Eukaryota; Viridiplantae; Streptophyta; Embryophyta; Tracheophyta; Spermatophyta; Magnoliophyta; eudicotyledons; Gunneridae; Pentapetalae; rosids; fabids; Rosales; Moraceae; Morus	c31789_g1_i1|m.5802	3-956[+]	.	D7TQI7_VITVI^D7TQI7_VITVI^Q:61-313,H:10-264^41.22%ID^E:3e-48^SubName: Full=Putative uncharacterized protein {ECO:0000313|EMBL:CBI32707.3};^Eukaryota; Viridiplantae; Streptophyta; Embryophyta; Tracheophyta; Spermatophyta; Magnoliophyta; eudicotyledons; Gunneridae; Pentapetalae; rosids; Vitales; Vitaceae; Vitis	PF07939.6^DUF1685^Protein of unknown function (DUF1685)^205-235^E:0.00036	.	.	.
c46092_g1_i1	225512_x26	0.86	.	A0A068V094_COFCA^A0A068V094_COFCA^Q:261-911,H:1-214^73.73%ID^E:5e-95^SubName: Full=Coffea canephora DH200=94 genomic scaffold, scaffold_74 {ECO:0000313|EMBL:CDP13288.1};^Eukaryota; Viridiplantae; Streptophyta; Embryophyta; Tracheophyta; Spermatophyta; Magnoliophyta; eudicotyledons; Gunneridae; Pentapetalae; asterids; lamiids; Gentianales; Rubiaceae; Ixoroideae; Coffeeae; Coffea	c46092_g1_i1|m.12942	261-956[+]	.	A0A068V094_COFCA^A0A068V094_COFCA^Q:1-226,H:1-223^71.68%ID^E:2e-114^SubName: Full=Coffea canephora DH200=94 genomic scaffold, scaffold_74 {ECO:0000313|EMBL:CDP13288.1};^Eukaryota; Viridiplantae; Streptophyta; Embryophyta; Tracheophyta; Spermatophyta; Magnoliophyta; eudicotyledons; Gunneridae; Pentapetalae; asterids; lamiids; Gentianales; Rubiaceae; Ixoroideae; Coffeeae; Coffea	.	.	.	.
c47424_g1_i2	433055_x29	-0.919	NEN1_ARATH^NEN1_ARATH^Q:109-660,H:1-186^62.03%ID^E:2e-68^RecName: Full=Protein NEN1 {ECO:0000303|PubMed:25081480};^Eukaryota; Viridiplantae; Streptophyta; Embryophyta; Tracheophyta; Spermatophyta; Magnoliophyta; eudicotyledons; Gunneridae; Pentapetalae; rosids; malvids; Brassicales; Brassicaceae; Camelineae; Arabidopsis`NEN1_ARATH^NEN1_ARATH^Q:604-1227,H:235-468^34.47%ID^E:6e-31^RecName: Full=Pro…	V4T142_9ROSI^V4T142_9ROSI^Q:109-1227,H:1-373^48.7%ID^E:2e-106^SubName: Full=Uncharacterized protein {ECO:0000313|EMBL:ESR53883.1};^Eukaryota; Viridiplantae; Streptophyta; Embryophyta; Tracheophyta; Spermatophyta; Magnoliophyta; eudicotyledons; Gunneridae; Pentapetalae; rosids; malvids; Sapindales; Rutaceae; Citrus	c47424_g1_i2|m.13905	109-1230[+]	NEN1_ARATH^NEN1_ARATH^Q:1-184,H:1-186^62.03%ID^E:8e-70^RecName: Full=Protein NEN1 {ECO:0000303|PubMed:25081480};^Eukaryota; Viridiplantae; Streptophyta; Embryophyta; Tracheophyta; Spermatophyta; Magnoliophyta; eudicotyledons; Gunneridae; Pentapetalae; rosids; malvids; Brassicales; Brassicaceae; Camelineae; Arabidopsis`NEN1_ARATH^NEN1_ARATH^Q:166-373,H:235-468^34.47%ID^E:2e-31^RecName: Full=Protei…	V4T142_9ROSI^V4T142_9ROSI^Q:1-373,H:1-373^48.7%ID^E:8e-108^SubName: Full=Uncharacterized protein {ECO:0000313|EMBL:ESR53883.1};^Eukaryota; Viridiplantae; Streptophyta; Embryophyta; Tracheophyta; Spermatophyta; Magnoliophyta; eudicotyledons; Gunneridae; Pentapetalae; rosids; malvids; Sapindales; Rutaceae; Citrus	PF00929.19^RNase_T^Exonuclease^11-170^E:1.4e-17	.	GO:0005737^cellular_component^cytoplasm`GO:0005634^cellular_component^nucleus`GO:0004527^molecular_function^exonuclease activity`GO:0046872^molecular_function^metal ion binding`GO:0003676^molecular_function^nucleic acid binding	.
c63152_g1_i1	64003_x36	0.843	PP408_ARATH^PP408_ARATH^Q:366-2261,H:53-675^76.42%ID^E:0^RecName: Full=Pentatricopeptide repeat-containing protein At5g39980, chloroplastic;^Eukaryota; Viridiplantae; Streptophyta; Embryophyta; Tracheophyta; Spermatophyta; Magnoliophyta; eudicotyledons; Gunneridae; Pentapetalae; rosids; malvids; Brassicales; Brassicaceae; Camelineae; Arabidopsis	D7TX01_VITVI^D7TX01_VITVI^Q:357-2252,H:50-672^78.64%ID^E:0^SubName: Full=Putative uncharacterized protein {ECO:0000313|EMBL:CBI35026.3};^Eukaryota; Viridiplantae; Streptophyta; Embryophyta; Tracheophyta; Spermatophyta; Magnoliophyta; eudicotyledons; Gunneridae; Pentapetalae; rosids; Vitales; Vitaceae; Vitis	c63152_g1_i1|m.49758	258-2264[+]	PP408_ARATH^PP408_ARATH^Q:37-668,H:53-675^76.42%ID^E:0^RecName: Full=Pentatricopeptide repeat-containing protein At5g39980, chloroplastic;^Eukaryota; Viridiplantae; Streptophyta; Embryophyta; Tracheophyta; Spermatophyta; Magnoliophyta; eudicotyledons; Gunneridae; Pentapetalae; rosids; malvids; Brassicales; Brassicaceae; Camelineae; Arabidopsis	D7TX01_VITVI^D7TX01_VITVI^Q:34-665,H:50-672^79.46%ID^E:0^SubName: Full=Putative uncharacterized protein {ECO:0000313|EMBL:CBI35026.3};^Eukaryota; Viridiplantae; Streptophyta; Embryophyta; Tracheophyta; Spermatophyta; Magnoliophyta; eudicotyledons; Gunneridae; Pentapetalae; rosids; Vitales; Vitaceae; Vitis	PF13041.1^PPR_2^PPR repeat family^146-193^E:2.6e-10`PF13812.1^PPR_3^Pentatricopeptide repeat domain^149-180^E:0.32`PF01535.15^PPR^PPR repeat^150-177^E:0.11`PF01535.15^PPR^PPR repeat^184-213^E:8e-05`PF13812.1^PPR_3^Pentatricopeptide repeat domain^184-214^E:0.022`PF01535.15^PPR^PPR repeat^219-249^E:0.33`PF13812.1^PPR_3^Pentatricopeptide repeat domain^219-251^E:0.64`PF12854.2^PPR_1^PPR repeat^248-28…	.	GO:0009507^cellular_component^chloroplast	.
c63152_g1_i1	64003_x36	0.843	PP408_ARATH^PP408_ARATH^Q:366-2261,H:53-675^76.42%ID^E:0^RecName: Full=Pentatricopeptide repeat-containing protein At5g39980, chloroplastic;^Eukaryota; Viridiplantae; Streptophyta; Embryophyta; Tracheophyta; Spermatophyta; Magnoliophyta; eudicotyledons; Gunneridae; Pentapetalae; rosids; malvids; Brassicales; Brassicaceae; Camelineae; Arabidopsis	D7TX01_VITVI^D7TX01_VITVI^Q:357-2252,H:50-672^78.64%ID^E:0^SubName: Full=Putative uncharacterized protein {ECO:0000313|EMBL:CBI35026.3};^Eukaryota; Viridiplantae; Streptophyta; Embryophyta; Tracheophyta; Spermatophyta; Magnoliophyta; eudicotyledons; Gunneridae; Pentapetalae; rosids; Vitales; Vitaceae; Vitis	c63152_g1_i1|m.49759	547-930[+]	.	.	.	.	.	.
c59027_g7_i1	319549_x8	0.968	PXN_ARATH^PXN_ARATH^Q:296-1303,H:19-324^61.01%ID^E:4e-129^RecName: Full=Peroxisomal nicotinamide adenine dinucleotide carrier;^Eukaryota; Viridiplantae; Streptophyta; Embryophyta; Tracheophyta; Spermatophyta; Magnoliophyta; eudicotyledons; Gunneridae; Pentapetalae; rosids; malvids; Brassicales; Brassicaceae; Camelineae; Arabidopsis	D7UDJ6_VITVI^D7UDJ6_VITVI^Q:305-1324,H:22-352^75.88%ID^E:0^SubName: Full=Putative uncharacterized protein {ECO:0000313|EMBL:CBI40811.3};^Eukaryota; Viridiplantae; Streptophyta; Embryophyta; Tracheophyta; Spermatophyta; Magnoliophyta; eudicotyledons; Gunneridae; Pentapetalae; rosids; Vitales; Vitaceae; Vitis	c59027_g7_i1|m.38105	242-1348[+]	PXN_ARATH^PXN_ARATH^Q:19-354,H:19-324^61.01%ID^E:9e-132^RecName: Full=Peroxisomal nicotinamide adenine dinucleotide carrier;^Eukaryota; Viridiplantae; Streptophyta; Embryophyta; Tracheophyta; Spermatophyta; Magnoliophyta; eudicotyledons; Gunneridae; Pentapetalae; rosids; malvids; Brassicales; Brassicaceae; Camelineae; Arabidopsis	D7UDJ6_VITVI^D7UDJ6_VITVI^Q:22-361,H:22-352^75.88%ID^E:0^SubName: Full=Putative uncharacterized protein {ECO:0000313|EMBL:CBI40811.3};^Eukaryota; Viridiplantae; Streptophyta; Embryophyta; Tracheophyta; Spermatophyta; Magnoliophyta; eudicotyledons; Gunneridae; Pentapetalae; rosids; Vitales; Vitaceae; Vitis	PF00153.22^Mito_carr^Mitochondrial carrier protein^3-103^E:4.5e-16`PF00153.22^Mito_carr^Mitochondrial carrier protein^122-248^E:4.1e-18`PF00153.22^Mito_carr^Mitochondrial carrier protein^258-351^E:3.1e-19	.	GO:0046861^cellular_component^glyoxysomal membrane`GO:0009514^cellular_component^glyoxysome`GO:0016021^cellular_component^integral component of membrane`GO:0005777^cellular_component^peroxisome`GO:0005774^cellular_component^vacuolar membrane`GO:0015297^molecular_function^antiporter activity`GO:0043132^biological_process^NAD transport`GO:0044375^biological_process^regulation of peroxisome size	.
c54799_g2_i2	445719_x13	-0.831	RPOT2_NICSY^RPOT2_NICSY^Q:467-3424,H:26-1020^69.66%ID^E:0^RecName: Full=DNA-directed RNA polymerase 2, chloroplastic/mitochondrial;^Eukaryota; Viridiplantae; Streptophyta; Embryophyta; Tracheophyta; Spermatophyta; Magnoliophyta; eudicotyledons; Gunneridae; Pentapetalae; asterids; lamiids; Solanales; Solanaceae; Nicotianoideae; Nicotianeae; Nicotiana	Q52GZ4_SPIOL^Q52GZ4_SPIOL^Q:374-3424,H:1-1036^77.61%ID^E:0^RecName: Full=DNA-directed RNA polymerase {ECO:0000256|RuleBase:RU003805};^Eukaryota; Viridiplantae; Streptophyta; Embryophyta; Tracheophyta; Spermatophyta; Magnoliophyta; eudicotyledons; Gunneridae; Pentapetalae; Caryophyllales; Amaranthaceae; Chenopodioideae; Anserineae; Spinacia	c54799_g2_i2|m.23220	374-3427[+]	RPOT2_NICSY^RPOT2_NICSY^Q:32-1017,H:26-1020^69.66%ID^E:0^RecName: Full=DNA-directed RNA polymerase 2, chloroplastic/mitochondrial;^Eukaryota; Viridiplantae; Streptophyta; Embryophyta; Tracheophyta; Spermatophyta; Magnoliophyta; eudicotyledons; Gunneridae; Pentapetalae; asterids; lamiids; Solanales; Solanaceae; Nicotianoideae; Nicotianeae; Nicotiana	Q52GZ4_SPIOL^Q52GZ4_SPIOL^Q:1-1017,H:1-1036^77.61%ID^E:0^RecName: Full=DNA-directed RNA polymerase {ECO:0000256|RuleBase:RU003805};^Eukaryota; Viridiplantae; Streptophyta; Embryophyta; Tracheophyta; Spermatophyta; Magnoliophyta; eudicotyledons; Gunneridae; Pentapetalae; Caryophyllales; Amaranthaceae; Chenopodioideae; Anserineae; Spinacia	PF14700.1^RPOL_N^DNA-directed RNA polymerase N-terminal^200-519^E:1e-96`PF00940.14^RNA_pol^DNA-dependent RNA polymerase^642-909^E:1.5e-102`PF00940.14^RNA_pol^DNA-dependent RNA polymerase^912-1017^E:3.4e-44	.	GO:0009507^cellular_component^chloroplast`GO:0005739^cellular_component^mitochondrion`GO:0009536^cellular_component^plastid`GO:0003677^molecular_function^DNA binding`GO:0003899^molecular_function^DNA-directed RNA polymerase activity`GO:0006351^biological_process^transcription, DNA-templated	GO:0003677^molecular_function^DNA binding`GO:0003899^molecular_function^DNA-directed RNA polymerase activity`GO:0006351^biological_process^transcription, DNA-templated
c61839_g1_i1	380567_x14	0.91	.	A0A067KS94_JATCU^A0A067KS94_JATCU^Q:225-515,H:15-120^39.81%ID^E:5e-09^SubName: Full=Uncharacterized protein {ECO:0000313|EMBL:KDP39091.1};^Eukaryota; Viridiplantae; Streptophyta; Embryophyta; Tracheophyta; Spermatophyta; Magnoliophyta; eudicotyledons; Gunneridae; Pentapetalae; rosids; fabids; Malpighiales; Euphorbiaceae; Crotonoideae; Jatropheae; Jatropha	c61839_g1_i1|m.49311	225-569[+]	.	A0A059BVZ7_EUCGR^A0A059BVZ7_EUCGR^Q:5-93,H:20-119^40%ID^E:2e-12^SubName: Full=Uncharacterized protein {ECO:0000313|EMBL:KCW70159.1};^Eukaryota; Viridiplantae; Streptophyta; Embryophyta; Tracheophyta; Spermatophyta; Magnoliophyta; eudicotyledons; Gunneridae; Pentapetalae; rosids; malvids; Myrtales; Myrtaceae; Eucalyptus	.	.	.	.
c112821_g1_i1	359098_x11	0.849	AKH_DAUCA^AKH_DAUCA^Q:769-885,H:66-105^67.5%ID^E:5e-08^RecName: Full=Bifunctional aspartokinase/homoserine dehydrogenase, chloroplastic;^Eukaryota; Viridiplantae; Streptophyta; Embryophyta; Tracheophyta; Spermatophyta; Magnoliophyta; eudicotyledons; Gunneridae; Pentapetalae; asterids; campanulids; Apiales; Apiaceae; Apioideae; Scandiceae; Daucinae; Daucus	B9SHP2_RICCO^B9SHP2_RICCO^Q:718-885,H:50-104^46.43%ID^E:5e-07^SubName: Full=Aspartate kinase, putative {ECO:0000313|EMBL:EEF36869.1};^Eukaryota; Viridiplantae; Streptophyta; Embryophyta; Tracheophyta; Spermatophyta; Magnoliophyta; eudicotyledons; Gunneridae; Pentapetalae; rosids; fabids; Malpighiales; Euphorbiaceae; Acalyphoideae; Acalypheae; Ricinus	.	.	.	.	.	.	GO:0009507^cellular_component^chloroplast`GO:0016597^molecular_function^amino acid binding`GO:0004072^molecular_function^aspartate kinase activity`GO:0005524^molecular_function^ATP binding`GO:0004412^molecular_function^homoserine dehydrogenase activity`GO:0050661^molecular_function^NADP binding`GO:0009089^biological_process^lysine biosynthetic process via diaminopimelate`GO:0009086^biological_pro…	.
c59215_g2_i3	482154_x16	-0.829	FTSHB_ARATH^FTSHB_ARATH^Q:480-2492,H:116-786^83.48%ID^E:0^RecName: Full=ATP-dependent zinc metalloprotease FTSH 11, chloroplastic/mitochondrial;^Eukaryota; Viridiplantae; Streptophyta; Embryophyta; Tracheophyta; Spermatophyta; Magnoliophyta; eudicotyledons; Gunneridae; Pentapetalae; rosids; malvids; Brassicales; Brassicaceae; Camelineae; Arabidopsis	A0A061G8U5_THECC^A0A061G8U5_THECC^Q:276-2498,H:40-785^80.91%ID^E:0^SubName: Full=Cell division protease ftsH isoform 1 {ECO:0000313|EMBL:EOY23469.1};^Eukaryota; Viridiplantae; Streptophyta; Embryophyta; Tracheophyta; Spermatophyta; Magnoliophyta; eudicotyledons; Gunneridae; Pentapetalae; rosids; malvids; Malvales; Malvaceae; Byttnerioideae; Theobroma	c59215_g2_i3|m.39350	186-2558[+]	FTSHB_ARATH^FTSHB_ARATH^Q:2-769,H:4-786^74.75%ID^E:0^RecName: Full=ATP-dependent zinc metalloprotease FTSH 11, chloroplastic/mitochondrial;^Eukaryota; Viridiplantae; Streptophyta; Embryophyta; Tracheophyta; Spermatophyta; Magnoliophyta; eudicotyledons; Gunneridae; Pentapetalae; rosids; malvids; Brassicales; Brassicaceae; Camelineae; Arabidopsis	A0A061G8U5_THECC^A0A061G8U5_THECC^Q:2-790,H:3-804^77.93%ID^E:0^SubName: Full=Cell division protease ftsH isoform 1 {ECO:0000313|EMBL:EOY23469.1};^Eukaryota; Viridiplantae; Streptophyta; Embryophyta; Tracheophyta; Spermatophyta; Magnoliophyta; eudicotyledons; Gunneridae; Pentapetalae; rosids; malvids; Malvales; Malvaceae; Byttnerioideae; Theobroma	PF00004.24^AAA^ATPase family associated with various cellular activities (AAA)^381-509^E:9.5e-41`PF07728.9^AAA_5^AAA domain (dynein-related subfamily)^381-449^E:0.00011`PF01434.13^Peptidase_M41^Peptidase family M41^571-766^E:2.2e-70	COG0465^Acts as a processive, ATP-dependent zinc metallopeptidase for both cytoplasmic and membrane proteins. Plays a role in the quality control of integral membrane proteins (By similarity)	GO:0009507^cellular_component^chloroplast`GO:0009941^cellular_component^chloroplast envelope`GO:0009535^cellular_component^chloroplast thylakoid membrane`GO:0016021^cellular_component^integral component of membrane`GO:0005743^cellular_component^mitochondrial inner membrane`GO:0005739^cellular_component^mitochondrion`GO:0009536^cellular_component^plastid`GO:0005524^molecular_function^ATP binding`G…	GO:0005524^molecular_function^ATP binding`GO:0016887^molecular_function^ATPase activity`GO:0004222^molecular_function^metalloendopeptidase activity`GO:0006508^biological_process^proteolysis
c58586_g4_i1	62255_x144	0.819	Y4729_ARATH^Y4729_ARATH^Q:495-734,H:5-85^40.74%ID^E:5e-11^RecName: Full=G-type lectin S-receptor-like serine/threonine-protein kinase At4g27290;^Eukaryota; Viridiplantae; Streptophyta; Embryophyta; Tracheophyta; Spermatophyta; Magnoliophyta; eudicotyledons; Gunneridae; Pentapetalae; rosids; malvids; Brassicales; Brassicaceae; Camelineae; Arabidopsis`Y4729_ARATH^Y4729_ARATH^Q:839-877,H:132-144^69.…	B9RXY2_RICCO^B9RXY2_RICCO^Q:489-725,H:11-89^50.63%ID^E:1e-16^RecName: Full=Serine/threonine-protein kinase {ECO:0000256|PIRNR:PIRNR000641};^Eukaryota; Viridiplantae; Streptophyta; Embryophyta; Tracheophyta; Spermatophyta; Magnoliophyta; eudicotyledons; Gunneridae; Pentapetalae; rosids; fabids; Malpighiales; Euphorbiaceae; Acalyphoideae; Acalypheae; Ricinus`B9RXY2_RICCO^B9RXY2_RICCO^Q:748-840,H:10…	.	.	.	.	.	COG0515^Serine Threonine protein kinase	GO:0005524^molecular_function^ATP binding`GO:0005516^molecular_function^calmodulin binding`GO:0030246^molecular_function^carbohydrate binding`GO:0004674^molecular_function^protein serine/threonine kinase activity`GO:0048544^biological_process^recognition of pollen	.
c50804_g1_i2	201244_x10	0.99	.	C5Y4B4_SORBI^C5Y4B4_SORBI^Q:255-1448,H:1-408^36.12%ID^E:2e-63^SubName: Full=Putative uncharacterized protein Sb05g021440 {ECO:0000313|EMBL:EES08660.1};^Eukaryota; Viridiplantae; Streptophyta; Embryophyta; Tracheophyta; Spermatophyta; Magnoliophyta; Liliopsida; Poales; Poaceae; PACMAD clade; Panicoideae; Andropogoneae; Sorghum`C5Y4B4_SORBI^C5Y4B4_SORBI^Q:806-1006,H:188-262^40%ID^E:8e-09^SubName: F…	c50804_g1_i2|m.17202	1478-2332[+]	.	K4AXD2_SOLLC^K4AXD2_SOLLC^Q:5-262,H:81-340^35.53%ID^E:1e-32^SubName: Full=Uncharacterized protein {ECO:0000313|EnsemblPlants:Solyc01g073870.2.1};^Eukaryota; Viridiplantae; Streptophyta; Embryophyta; Tracheophyta; Spermatophyta; Magnoliophyta; eudicotyledons; Gunneridae; Pentapetalae; asterids; lamiids; Solanales; Solanaceae; Solanoideae; Solaneae; Solanum; Lycopersicon	PF03004.9^Transposase_24^Plant transposase (Ptta/En/Spm family)^82-182^E:2.7e-10	.	.	.
c50804_g1_i2	201244_x10	0.99	.	C5Y4B4_SORBI^C5Y4B4_SORBI^Q:255-1448,H:1-408^36.12%ID^E:2e-63^SubName: Full=Putative uncharacterized protein Sb05g021440 {ECO:0000313|EMBL:EES08660.1};^Eukaryota; Viridiplantae; Streptophyta; Embryophyta; Tracheophyta; Spermatophyta; Magnoliophyta; Liliopsida; Poales; Poaceae; PACMAD clade; Panicoideae; Andropogoneae; Sorghum`C5Y4B4_SORBI^C5Y4B4_SORBI^Q:806-1006,H:188-262^40%ID^E:8e-09^SubName: F…	c50804_g1_i2|m.17203	879-1463[+]	.	A5AS01_VITVI^A5AS01_VITVI^Q:32-191,H:111-269^57.5%ID^E:9e-54^SubName: Full=Putative uncharacterized protein {ECO:0000313|EMBL:CAN75975.1};^Eukaryota; Viridiplantae; Streptophyta; Embryophyta; Tracheophyta; Spermatophyta; Magnoliophyta; eudicotyledons; Gunneridae; Pentapetalae; rosids; Vitales; Vitaceae; Vitis	PF02992.9^Transposase_21^Transposase family tnp2^60-190^E:1.1e-58	.	.	.
c50804_g1_i2	201244_x10	0.99	.	C5Y4B4_SORBI^C5Y4B4_SORBI^Q:255-1448,H:1-408^36.12%ID^E:2e-63^SubName: Full=Putative uncharacterized protein Sb05g021440 {ECO:0000313|EMBL:EES08660.1};^Eukaryota; Viridiplantae; Streptophyta; Embryophyta; Tracheophyta; Spermatophyta; Magnoliophyta; Liliopsida; Poales; Poaceae; PACMAD clade; Panicoideae; Andropogoneae; Sorghum`C5Y4B4_SORBI^C5Y4B4_SORBI^Q:806-1006,H:188-262^40%ID^E:8e-09^SubName: F…	c50804_g1_i2|m.17204	543-863[+]	.	M1B3G8_SOLTU^M1B3G8_SOLTU^Q:7-88,H:4-83^41.46%ID^E:2e-09^SubName: Full=Uncharacterized protein {ECO:0000313|EnsemblPlants:PGSC0003DMT400036320};^Eukaryota; Viridiplantae; Streptophyta; Embryophyta; Tracheophyta; Spermatophyta; Magnoliophyta; eudicotyledons; Gunneridae; Pentapetalae; asterids; lamiids; Solanales; Solanaceae; Solanoideae; Solaneae; Solanum	.	.	.	.
c51324_g1_i1	518700_x16	-0.95	PLR1_ARATH^PLR1_ARATH^Q:254-1348,H:1-364^71.86%ID^E:0^RecName: Full=Pyridoxal reductase, chloroplastic;^Eukaryota; Viridiplantae; Streptophyta; Embryophyta; Tracheophyta; Spermatophyta; Magnoliophyta; eudicotyledons; Gunneridae; Pentapetalae; rosids; malvids; Brassicales; Brassicaceae; Camelineae; Arabidopsis	J7G0S9_ROSRU^J7G0S9_ROSRU^Q:275-1348,H:5-373^77.3%ID^E:0^SubName: Full=Aldo-keto reductase {ECO:0000313|EMBL:AFP55587.1};^Eukaryota; Viridiplantae; Streptophyta; Embryophyta; Tracheophyta; Spermatophyta; Magnoliophyta; eudicotyledons; Gunneridae; Pentapetalae; rosids; fabids; Rosales; Rosaceae; Rosoideae; Rosoideae unplaced; Rosa	c51324_g1_i1|m.17818	83-1354[+]	PLR1_ARATH^PLR1_ARATH^Q:58-422,H:1-364^71.86%ID^E:0^RecName: Full=Pyridoxal reductase, chloroplastic;^Eukaryota; Viridiplantae; Streptophyta; Embryophyta; Tracheophyta; Spermatophyta; Magnoliophyta; eudicotyledons; Gunneridae; Pentapetalae; rosids; malvids; Brassicales; Brassicaceae; Camelineae; Arabidopsis	J7G0S9_ROSRU^J7G0S9_ROSRU^Q:65-422,H:5-373^77.3%ID^E:0^SubName: Full=Aldo-keto reductase {ECO:0000313|EMBL:AFP55587.1};^Eukaryota; Viridiplantae; Streptophyta; Embryophyta; Tracheophyta; Spermatophyta; Magnoliophyta; eudicotyledons; Gunneridae; Pentapetalae; rosids; fabids; Rosales; Rosaceae; Rosoideae; Rosoideae unplaced; Rosa	PF00248.16^Aldo_ket_red^Aldo/keto reductase family^108-407^E:9.5e-63	COG0667^Aldo keto reductase	GO:0009507^cellular_component^chloroplast`GO:0070402^molecular_function^NADPH binding`GO:0050236^molecular_function^pyridoxine:NADP 4-dehydrogenase activity`GO:0009443^biological_process^pyridoxal 5'-phosphate salvage`GO:0042821^biological_process^pyridoxal biosynthetic process`GO:0042820^biological_process^vitamin B6 catabolic process	.
c56365_g1_i1	391213_x8	-0.828	PERK1_ARATH^PERK1_ARATH^Q:1275-2387,H:257-628^63.2%ID^E:3e-148^RecName: Full=Proline-rich receptor-like protein kinase PERK1;^Eukaryota; Viridiplantae; Streptophyta; Embryophyta; Tracheophyta; Spermatophyta; Magnoliophyta; eudicotyledons; Gunneridae; Pentapetalae; rosids; malvids; Brassicales; Brassicaceae; Camelineae; Arabidopsis	A0A059CVF8_EUCGR^A0A059CVF8_EUCGR^Q:1275-2411,H:57-434^66.75%ID^E:4e-160^SubName: Full=Uncharacterized protein {ECO:0000313|EMBL:KCW82423.1};^Eukaryota; Viridiplantae; Streptophyta; Embryophyta; Tracheophyta; Spermatophyta; Magnoliophyta; eudicotyledons; Gunneridae; Pentapetalae; rosids; malvids; Myrtales; Myrtaceae; Eucalyptus	c56365_g1_i1|m.27022	156-2417[+]	PERK1_ARATH^PERK1_ARATH^Q:373-744,H:256-628^63.3%ID^E:4e-165^RecName: Full=Proline-rich receptor-like protein kinase PERK1;^Eukaryota; Viridiplantae; Streptophyta; Embryophyta; Tracheophyta; Spermatophyta; Magnoliophyta; eudicotyledons; Gunneridae; Pentapetalae; rosids; malvids; Brassicales; Brassicaceae; Camelineae; Arabidopsis	A0A059CVF8_EUCGR^A0A059CVF8_EUCGR^Q:373-744,H:56-426^68%ID^E:2e-176^SubName: Full=Uncharacterized protein {ECO:0000313|EMBL:KCW82423.1};^Eukaryota; Viridiplantae; Streptophyta; Embryophyta; Tracheophyta; Spermatophyta; Magnoliophyta; eudicotyledons; Gunneridae; Pentapetalae; rosids; malvids; Myrtales; Myrtaceae; Eucalyptus	PF00069.20^Pkinase^Protein kinase domain^400-602^E:1.9e-41`PF07714.12^Pkinase_Tyr^Protein tyrosine kinase^401-620^E:4.2e-43	COG0515^Serine Threonine protein kinase	GO:0016021^cellular_component^integral component of membrane`GO:0005886^cellular_component^plasma membrane`GO:0005524^molecular_function^ATP binding`GO:0004672^molecular_function^protein kinase activity`GO:0004674^molecular_function^protein serine/threonine kinase activity`GO:0046777^biological_process^protein autophosphorylation`GO:0009620^biological_process^response to fungus`GO:0009611^biologi…	GO:0004672^molecular_function^protein kinase activity`GO:0005524^molecular_function^ATP binding`GO:0006468^biological_process^protein phosphorylation
c51587_g1_i1	430760_x13	-0.838	FTSHC_ARATH^FTSHC_ARATH^Q:335-3157,H:67-1008^76.01%ID^E:0^RecName: Full=ATP-dependent zinc metalloprotease FTSH 12, chloroplastic;^Eukaryota; Viridiplantae; Streptophyta; Embryophyta; Tracheophyta; Spermatophyta; Magnoliophyta; eudicotyledons; Gunneridae; Pentapetalae; rosids; malvids; Brassicales; Brassicaceae; Camelineae; Arabidopsis	M5WNR3_PRUPE^M5WNR3_PRUPE^Q:299-3157,H:50-1003^79.56%ID^E:0^SubName: Full=Uncharacterized protein {ECO:0000313|EMBL:EMJ14896.1};^Eukaryota; Viridiplantae; Streptophyta; Embryophyta; Tracheophyta; Spermatophyta; Magnoliophyta; eudicotyledons; Gunneridae; Pentapetalae; rosids; fabids; Rosales; Rosaceae; Maloideae; Amygdaleae; Prunus	c51587_g1_i1|m.18110	2-3160[+]	FTSHC_ARATH^FTSHC_ARATH^Q:112-1052,H:67-1008^76.01%ID^E:0^RecName: Full=ATP-dependent zinc metalloprotease FTSH 12, chloroplastic;^Eukaryota; Viridiplantae; Streptophyta; Embryophyta; Tracheophyta; Spermatophyta; Magnoliophyta; eudicotyledons; Gunneridae; Pentapetalae; rosids; malvids; Brassicales; Brassicaceae; Camelineae; Arabidopsis	M5WNR3_PRUPE^M5WNR3_PRUPE^Q:59-1052,H:9-1003^77.45%ID^E:0^SubName: Full=Uncharacterized protein {ECO:0000313|EMBL:EMJ14896.1};^Eukaryota; Viridiplantae; Streptophyta; Embryophyta; Tracheophyta; Spermatophyta; Magnoliophyta; eudicotyledons; Gunneridae; Pentapetalae; rosids; fabids; Rosales; Rosaceae; Maloideae; Amygdaleae; Prunus	PF00004.24^AAA^ATPase family associated with various cellular activities (AAA)^573-709^E:5.5e-32`PF07724.9^AAA_2^AAA domain (Cdc48 subfamily)^573-688^E:8.7e-06`PF01434.13^Peptidase_M41^Peptidase family M41^797-1003^E:5.5e-23	COG0465^Acts as a processive, ATP-dependent zinc metallopeptidase for both cytoplasmic and membrane proteins. Plays a role in the quality control of integral membrane proteins (By similarity)	GO:0009507^cellular_component^chloroplast`GO:0009941^cellular_component^chloroplast envelope`GO:0009535^cellular_component^chloroplast thylakoid membrane`GO:0016021^cellular_component^integral component of membrane`GO:0005739^cellular_component^mitochondrion`GO:0009536^cellular_component^plastid`GO:0005524^molecular_function^ATP binding`GO:0004176^molecular_function^ATP-dependent peptidase activi…	GO:0005524^molecular_function^ATP binding`GO:0004222^molecular_function^metalloendopeptidase activity`GO:0006508^biological_process^proteolysis
c51587_g1_i1	430760_x13	-0.838	FTSHC_ARATH^FTSHC_ARATH^Q:335-3157,H:67-1008^76.01%ID^E:0^RecName: Full=ATP-dependent zinc metalloprotease FTSH 12, chloroplastic;^Eukaryota; Viridiplantae; Streptophyta; Embryophyta; Tracheophyta; Spermatophyta; Magnoliophyta; eudicotyledons; Gunneridae; Pentapetalae; rosids; malvids; Brassicales; Brassicaceae; Camelineae; Arabidopsis	M5WNR3_PRUPE^M5WNR3_PRUPE^Q:299-3157,H:50-1003^79.56%ID^E:0^SubName: Full=Uncharacterized protein {ECO:0000313|EMBL:EMJ14896.1};^Eukaryota; Viridiplantae; Streptophyta; Embryophyta; Tracheophyta; Spermatophyta; Magnoliophyta; eudicotyledons; Gunneridae; Pentapetalae; rosids; fabids; Rosales; Rosaceae; Maloideae; Amygdaleae; Prunus	c51587_g1_i1|m.18111	1-423[+]	.	.	.	.	.	.
c114783_g1_i1	312724_x12	0.807	DCUP_TOBAC^DCUP_TOBAC^Q:397-1485,H:29-391^85.12%ID^E:0^RecName: Full=Uroporphyrinogen decarboxylase, chloroplastic;^Eukaryota; Viridiplantae; Streptophyta; Embryophyta; Tracheophyta; Spermatophyta; Magnoliophyta; eudicotyledons; Gunneridae; Pentapetalae; asterids; lamiids; Solanales; Solanaceae; Nicotianoideae; Nicotianeae; Nicotiana	B9S4C3_RICCO^B9S4C3_RICCO^Q:385-1485,H:23-389^87.74%ID^E:0^RecName: Full=Uroporphyrinogen decarboxylase {ECO:0000256|RuleBase:RU000554};^Eukaryota; Viridiplantae; Streptophyta; Embryophyta; Tracheophyta; Spermatophyta; Magnoliophyta; eudicotyledons; Gunneridae; Pentapetalae; rosids; fabids; Malpighiales; Euphorbiaceae; Acalyphoideae; Acalypheae; Ricinus	c114783_g1_i1|m.54262	304-1488[+]	DCUP_TOBAC^DCUP_TOBAC^Q:32-394,H:29-391^85.12%ID^E:0^RecName: Full=Uroporphyrinogen decarboxylase, chloroplastic;^Eukaryota; Viridiplantae; Streptophyta; Embryophyta; Tracheophyta; Spermatophyta; Magnoliophyta; eudicotyledons; Gunneridae; Pentapetalae; asterids; lamiids; Solanales; Solanaceae; Nicotianoideae; Nicotianeae; Nicotiana	B9S4C3_RICCO^B9S4C3_RICCO^Q:28-394,H:23-389^87.74%ID^E:0^RecName: Full=Uroporphyrinogen decarboxylase {ECO:0000256|RuleBase:RU000554};^Eukaryota; Viridiplantae; Streptophyta; Embryophyta; Tracheophyta; Spermatophyta; Magnoliophyta; eudicotyledons; Gunneridae; Pentapetalae; rosids; fabids; Malpighiales; Euphorbiaceae; Acalyphoideae; Acalypheae; Ricinus	PF01208.12^URO-D^Uroporphyrinogen decarboxylase (URO-D)^52-390^E:4.1e-116	.	GO:0009507^cellular_component^chloroplast`GO:0004853^molecular_function^uroporphyrinogen decarboxylase activity`GO:0015995^biological_process^chlorophyll biosynthetic process`GO:0006782^biological_process^protoporphyrinogen IX biosynthetic process	GO:0004853^molecular_function^uroporphyrinogen decarboxylase activity`GO:0006779^biological_process^porphyrin-containing compound biosynthetic process
c111729_g1_i1	53565_x35	0.977	RR1_SPIOL^RR1_SPIOL^Q:171-1400,H:1-411^90.51%ID^E:0^RecName: Full=30S ribosomal protein S1, chloroplastic;^Eukaryota; Viridiplantae; Streptophyta; Embryophyta; Tracheophyta; Spermatophyta; Magnoliophyta; eudicotyledons; Gunneridae; Pentapetalae; Caryophyllales; Amaranthaceae; Chenopodioideae; Anserineae; Spinacia	B9RZW3_RICCO^B9RZW3_RICCO^Q:171-1397,H:1-412^85.92%ID^E:0^SubName: Full=Tex protein-relatedtranscription accessory protein, putative {ECO:0000313|EMBL:EEF43146.1};^Eukaryota; Viridiplantae; Streptophyta; Embryophyta; Tracheophyta; Spermatophyta; Magnoliophyta; eudicotyledons; Gunneridae; Pentapetalae; rosids; fabids; Malpighiales; Euphorbiaceae; Acalyphoideae; Acalypheae; Ricinus	c111729_g1_i1|m.53069	171-1403[+]	RR1_SPIOL^RR1_SPIOL^Q:1-410,H:1-411^90.51%ID^E:0^RecName: Full=30S ribosomal protein S1, chloroplastic;^Eukaryota; Viridiplantae; Streptophyta; Embryophyta; Tracheophyta; Spermatophyta; Magnoliophyta; eudicotyledons; Gunneridae; Pentapetalae; Caryophyllales; Amaranthaceae; Chenopodioideae; Anserineae; Spinacia	D7SYG9_VITVI^D7SYG9_VITVI^Q:1-410,H:1-410^87.32%ID^E:0^SubName: Full=Putative uncharacterized protein {ECO:0000313|EMBL:CBI22839.3};^Eukaryota; Viridiplantae; Streptophyta; Embryophyta; Tracheophyta; Spermatophyta; Magnoliophyta; eudicotyledons; Gunneridae; Pentapetalae; rosids; Vitales; Vitaceae; Vitis	PF00575.18^S1^S1 RNA binding domain^93-165^E:5.5e-11`PF00575.18^S1^S1 RNA binding domain^180-247^E:1e-11`PF00575.18^S1^S1 RNA binding domain^258-328^E:4e-23	.	GO:0009507^cellular_component^chloroplast`GO:0005840^cellular_component^ribosome`GO:0003723^molecular_function^RNA binding`GO:0003735^molecular_function^structural constituent of ribosome`GO:0006412^biological_process^translation	GO:0003676^molecular_function^nucleic acid binding
c111729_g1_i1	359098_x11	0.943	RR1_SPIOL^RR1_SPIOL^Q:171-1400,H:1-411^90.51%ID^E:0^RecName: Full=30S ribosomal protein S1, chloroplastic;^Eukaryota; Viridiplantae; Streptophyta; Embryophyta; Tracheophyta; Spermatophyta; Magnoliophyta; eudicotyledons; Gunneridae; Pentapetalae; Caryophyllales; Amaranthaceae; Chenopodioideae; Anserineae; Spinacia	B9RZW3_RICCO^B9RZW3_RICCO^Q:171-1397,H:1-412^85.92%ID^E:0^SubName: Full=Tex protein-relatedtranscription accessory protein, putative {ECO:0000313|EMBL:EEF43146.1};^Eukaryota; Viridiplantae; Streptophyta; Embryophyta; Tracheophyta; Spermatophyta; Magnoliophyta; eudicotyledons; Gunneridae; Pentapetalae; rosids; fabids; Malpighiales; Euphorbiaceae; Acalyphoideae; Acalypheae; Ricinus	c111729_g1_i1|m.53069	171-1403[+]	RR1_SPIOL^RR1_SPIOL^Q:1-410,H:1-411^90.51%ID^E:0^RecName: Full=30S ribosomal protein S1, chloroplastic;^Eukaryota; Viridiplantae; Streptophyta; Embryophyta; Tracheophyta; Spermatophyta; Magnoliophyta; eudicotyledons; Gunneridae; Pentapetalae; Caryophyllales; Amaranthaceae; Chenopodioideae; Anserineae; Spinacia	D7SYG9_VITVI^D7SYG9_VITVI^Q:1-410,H:1-410^87.32%ID^E:0^SubName: Full=Putative uncharacterized protein {ECO:0000313|EMBL:CBI22839.3};^Eukaryota; Viridiplantae; Streptophyta; Embryophyta; Tracheophyta; Spermatophyta; Magnoliophyta; eudicotyledons; Gunneridae; Pentapetalae; rosids; Vitales; Vitaceae; Vitis	PF00575.18^S1^S1 RNA binding domain^93-165^E:5.5e-11`PF00575.18^S1^S1 RNA binding domain^180-247^E:1e-11`PF00575.18^S1^S1 RNA binding domain^258-328^E:4e-23	.	GO:0009507^cellular_component^chloroplast`GO:0005840^cellular_component^ribosome`GO:0003723^molecular_function^RNA binding`GO:0003735^molecular_function^structural constituent of ribosome`GO:0006412^biological_process^translation	GO:0003676^molecular_function^nucleic acid binding
c111777_g1_i1	319549_x8	0.925	ILVD_ARATH^ILVD_ARATH^Q:284-2137,H:1-608^79.77%ID^E:0^RecName: Full=Dihydroxy-acid dehydratase, chloroplastic {ECO:0000255|HAMAP-Rule:MF_00012};^Eukaryota; Viridiplantae; Streptophyta; Embryophyta; Tracheophyta; Spermatophyta; Magnoliophyta; eudicotyledons; Gunneridae; Pentapetalae; rosids; malvids; Brassicales; Brassicaceae; Camelineae; Arabidopsis	K4DF90_SOLLC^K4DF90_SOLLC^Q:284-2137,H:1-615^83.28%ID^E:0^SubName: Full=Uncharacterized protein {ECO:0000313|EnsemblPlants:Solyc12g043020.1.1};^Eukaryota; Viridiplantae; Streptophyta; Embryophyta; Tracheophyta; Spermatophyta; Magnoliophyta; eudicotyledons; Gunneridae; Pentapetalae; asterids; lamiids; Solanales; Solanaceae; Solanoideae; Solaneae; Solanum; Lycopersicon	c111777_g1_i1|m.53108	284-2140[+]	ILVD_ARATH^ILVD_ARATH^Q:1-618,H:1-608^79.77%ID^E:0^RecName: Full=Dihydroxy-acid dehydratase, chloroplastic {ECO:0000255|HAMAP-Rule:MF_00012};^Eukaryota; Viridiplantae; Streptophyta; Embryophyta; Tracheophyta; Spermatophyta; Magnoliophyta; eudicotyledons; Gunneridae; Pentapetalae; rosids; malvids; Brassicales; Brassicaceae; Camelineae; Arabidopsis	K4DF90_SOLLC^K4DF90_SOLLC^Q:1-618,H:1-615^83.28%ID^E:0^SubName: Full=Uncharacterized protein {ECO:0000313|EnsemblPlants:Solyc12g043020.1.1};^Eukaryota; Viridiplantae; Streptophyta; Embryophyta; Tracheophyta; Spermatophyta; Magnoliophyta; eudicotyledons; Gunneridae; Pentapetalae; asterids; lamiids; Solanales; Solanaceae; Solanoideae; Solaneae; Solanum; Lycopersicon	PF00920.16^ILVD_EDD^Dehydratase family^95-614^E:2.4e-215	COG0129^Dihydroxy-acid dehydratase	GO:0009507^cellular_component^chloroplast`GO:0009570^cellular_component^chloroplast stroma`GO:0009536^cellular_component^plastid`GO:0051539^molecular_function^4 iron, 4 sulfur cluster binding`GO:0005507^molecular_function^copper ion binding`GO:0004160^molecular_function^dihydroxy-acid dehydratase activity`GO:0009097^biological_process^isoleucine biosynthetic process`GO:0009555^biological_process^…	GO:0003824^molecular_function^catalytic activity`GO:0008152^biological_process^metabolic process
c111777_g1_i1	319549_x8	0.925	ILVD_ARATH^ILVD_ARATH^Q:284-2137,H:1-608^79.77%ID^E:0^RecName: Full=Dihydroxy-acid dehydratase, chloroplastic {ECO:0000255|HAMAP-Rule:MF_00012};^Eukaryota; Viridiplantae; Streptophyta; Embryophyta; Tracheophyta; Spermatophyta; Magnoliophyta; eudicotyledons; Gunneridae; Pentapetalae; rosids; malvids; Brassicales; Brassicaceae; Camelineae; Arabidopsis	K4DF90_SOLLC^K4DF90_SOLLC^Q:284-2137,H:1-615^83.28%ID^E:0^SubName: Full=Uncharacterized protein {ECO:0000313|EnsemblPlants:Solyc12g043020.1.1};^Eukaryota; Viridiplantae; Streptophyta; Embryophyta; Tracheophyta; Spermatophyta; Magnoliophyta; eudicotyledons; Gunneridae; Pentapetalae; asterids; lamiids; Solanales; Solanaceae; Solanoideae; Solaneae; Solanum; Lycopersicon	c111777_g1_i1|m.53109	2016-2363[+]	.	.	.	.	.	.
c58310_g2_i1	225512_x26	0.911	.	W9RP22_9ROSA^W9RP22_9ROSA^Q:728-1192,H:122-281^55.28%ID^E:6e-50^SubName: Full=Uncharacterized protein {ECO:0000313|EMBL:EXB84049.1};^Eukaryota; Viridiplantae; Streptophyta; Embryophyta; Tracheophyta; Spermatophyta; Magnoliophyta; eudicotyledons; Gunneridae; Pentapetalae; rosids; fabids; Rosales; Moraceae; Morus	c58310_g2_i1|m.34201	530-1195[+]	.	W9RP22_9ROSA^W9RP22_9ROSA^Q:67-221,H:122-281^55.28%ID^E:3e-53^SubName: Full=Uncharacterized protein {ECO:0000313|EMBL:EXB84049.1};^Eukaryota; Viridiplantae; Streptophyta; Embryophyta; Tracheophyta; Spermatophyta; Magnoliophyta; eudicotyledons; Gunneridae; Pentapetalae; rosids; fabids; Rosales; Moraceae; Morus	PF12906.2^RINGv^RING-variant domain^99-154^E:2.6e-07	.	.	GO:0008270^molecular_function^zinc ion binding
c67656_g1_i1	153557_x17	0.807	FB121_ARATH^FB121_ARATH^Q:2-418,H:65-205^61.27%ID^E:3e-49^RecName: Full=F-box protein At2g32560;^Eukaryota; Viridiplantae; Streptophyta; Embryophyta; Tracheophyta; Spermatophyta; Magnoliophyta; eudicotyledons; Gunneridae; Pentapetalae; rosids; malvids; Brassicales; Brassicaceae; Camelineae; Arabidopsis	V5Q1I6_9CARY^V5Q1I6_9CARY^Q:2-418,H:90-232^75.52%ID^E:9e-69^SubName: Full=F-box family protein {ECO:0000313|EMBL:AHB08886.1};^Eukaryota; Viridiplantae; Streptophyta; Embryophyta; Tracheophyta; Spermatophyta; Magnoliophyta; eudicotyledons; Gunneridae; Pentapetalae; Caryophyllales; Amaranthaceae; Suaeda	c67656_g1_i1|m.50684	2-418[+]	FB121_ARATH^FB121_ARATH^Q:1-139,H:65-205^61.27%ID^E:3e-49^RecName: Full=F-box protein At2g32560;^Eukaryota; Viridiplantae; Streptophyta; Embryophyta; Tracheophyta; Spermatophyta; Magnoliophyta; eudicotyledons; Gunneridae; Pentapetalae; rosids; malvids; Brassicales; Brassicaceae; Camelineae; Arabidopsis	V5Q1I6_9CARY^V5Q1I6_9CARY^Q:1-139,H:90-232^75.52%ID^E:8e-69^SubName: Full=F-box family protein {ECO:0000313|EMBL:AHB08886.1};^Eukaryota; Viridiplantae; Streptophyta; Embryophyta; Tracheophyta; Spermatophyta; Magnoliophyta; eudicotyledons; Gunneridae; Pentapetalae; Caryophyllales; Amaranthaceae; Suaeda	PF00646.28^F-box^F-box domain^1-41^E:2.4e-06	.	.	GO:0005515^molecular_function^protein binding
c52048_g1_i1	144454_x98	-0.813	.	B9GG00_POPTR^B9GG00_POPTR^Q:1068-2717,H:67-621^63.67%ID^E:0^SubName: Full=Uncharacterized protein {ECO:0000313|EMBL:EEE85198.2};^Eukaryota; Viridiplantae; Streptophyta; Embryophyta; Tracheophyta; Spermatophyta; Magnoliophyta; eudicotyledons; Gunneridae; Pentapetalae; rosids; fabids; Malpighiales; Salicaceae; Saliceae; Populus	c52048_g1_i1|m.18729	975-2717[+]	TM245_MOUSE^TM245_MOUSE^Q:413-574,H:645-811^29.17%ID^E:2e-07^RecName: Full=Transmembrane protein 245;^Eukaryota; Metazoa; Chordata; Craniata; Vertebrata; Euteleostomi; Mammalia; Eutheria; Euarchontoglires; Glires; Rodentia; Sciurognathi; Muroidea; Muridae; Murinae; Mus; Mus	A0A061F3M8_THECC^A0A061F3M8_THECC^Q:2-581,H:28-620^61.62%ID^E:0^SubName: Full=Uncharacterized protein isoform 1 {ECO:0000313|EMBL:EOY11950.1};^Eukaryota; Viridiplantae; Streptophyta; Embryophyta; Tracheophyta; Spermatophyta; Magnoliophyta; eudicotyledons; Gunneridae; Pentapetalae; rosids; malvids; Malvales; Malvaceae; Byttnerioideae; Theobroma	PF01594.11^UPF0118^Domain of unknown function DUF20^411-547^E:4.4e-11	.	GO:0016021^cellular_component^integral component of membrane	.
c54352_g2_i1	110629_x73	0.822	E131_ARATH^E131_ARATH^Q:419-1810,H:33-496^78.66%ID^E:0^RecName: Full=Glucan endo-1,3-beta-glucosidase 1;^Eukaryota; Viridiplantae; Streptophyta; Embryophyta; Tracheophyta; Spermatophyta; Magnoliophyta; eudicotyledons; Gunneridae; Pentapetalae; rosids; malvids; Brassicales; Brassicaceae; Camelineae; Arabidopsis	A0A061GH56_THECC^A0A061GH56_THECC^Q:407-1867,H:29-515^76.99%ID^E:0^SubName: Full=O-Glycosyl hydrolases family 17 protein {ECO:0000313|EMBL:EOY28728.1};^Eukaryota; Viridiplantae; Streptophyta; Embryophyta; Tracheophyta; Spermatophyta; Magnoliophyta; eudicotyledons; Gunneridae; Pentapetalae; rosids; malvids; Malvales; Malvaceae; Byttnerioideae; Theobroma	c54352_g2_i1|m.22260	326-1888[+]	E131_ARATH^E131_ARATH^Q:32-495,H:33-496^78.66%ID^E:0^RecName: Full=Glucan endo-1,3-beta-glucosidase 1;^Eukaryota; Viridiplantae; Streptophyta; Embryophyta; Tracheophyta; Spermatophyta; Magnoliophyta; eudicotyledons; Gunneridae; Pentapetalae; rosids; malvids; Brassicales; Brassicaceae; Camelineae; Arabidopsis	A0A061GH56_THECC^A0A061GH56_THECC^Q:6-514,H:9-515^74.42%ID^E:0^SubName: Full=O-Glycosyl hydrolases family 17 protein {ECO:0000313|EMBL:EOY28728.1};^Eukaryota; Viridiplantae; Streptophyta; Embryophyta; Tracheophyta; Spermatophyta; Magnoliophyta; eudicotyledons; Gunneridae; Pentapetalae; rosids; malvids; Malvales; Malvaceae; Byttnerioideae; Theobroma	PF00332.13^Glyco_hydro_17^Glycosyl hydrolases family 17^43-362^E:5.1e-84`PF07983.8^X8^X8 domain^380-451^E:3.6e-17	.	GO:0031225^cellular_component^anchored component of membrane`GO:0005886^cellular_component^plasma membrane`GO:0042973^molecular_function^glucan endo-1,3-beta-D-glucosidase activity`GO:0005975^biological_process^carbohydrate metabolic process`GO:0006952^biological_process^defense response	GO:0004553^molecular_function^hydrolase activity, hydrolyzing O-glycosyl compounds`GO:0005975^biological_process^carbohydrate metabolic process
c55953_g1_i1	319549_x8	0.965	SD25_ARATH^SD25_ARATH^Q:166-2544,H:27-821^63.23%ID^E:0^RecName: Full=G-type lectin S-receptor-like serine/threonine-protein kinase SD2-5;^Eukaryota; Viridiplantae; Streptophyta; Embryophyta; Tracheophyta; Spermatophyta; Magnoliophyta; eudicotyledons; Gunneridae; Pentapetalae; rosids; malvids; Brassicales; Brassicaceae; Camelineae; Arabidopsis	V4UCD6_9ROSI^V4UCD6_9ROSI^Q:166-2544,H:8-793^68.42%ID^E:0^RecName: Full=Serine/threonine-protein kinase {ECO:0000256|PIRNR:PIRNR000641};^Eukaryota; Viridiplantae; Streptophyta; Embryophyta; Tracheophyta; Spermatophyta; Magnoliophyta; eudicotyledons; Gunneridae; Pentapetalae; rosids; malvids; Sapindales; Rutaceae; Citrus	c55953_g1_i1|m.25987	70-2547[+]	SD25_ARATH^SD25_ARATH^Q:13-825,H:7-821^62.3%ID^E:0^RecName: Full=G-type lectin S-receptor-like serine/threonine-protein kinase SD2-5;^Eukaryota; Viridiplantae; Streptophyta; Embryophyta; Tracheophyta; Spermatophyta; Magnoliophyta; eudicotyledons; Gunneridae; Pentapetalae; rosids; malvids; Brassicales; Brassicaceae; Camelineae; Arabidopsis	V4UCD6_9ROSI^V4UCD6_9ROSI^Q:26-825,H:1-793^68.7%ID^E:0^RecName: Full=Serine/threonine-protein kinase {ECO:0000256|PIRNR:PIRNR000641};^Eukaryota; Viridiplantae; Streptophyta; Embryophyta; Tracheophyta; Spermatophyta; Magnoliophyta; eudicotyledons; Gunneridae; Pentapetalae; rosids; malvids; Sapindales; Rutaceae; Citrus	PF01453.19^B_lectin^D-mannose binding lectin^84-169^E:1.4e-18`PF07714.12^Pkinase_Tyr^Protein tyrosine kinase^497-766^E:5.6e-43`PF00069.20^Pkinase^Protein kinase domain^498-764^E:2.6e-48	COG0515^Serine Threonine protein kinase	GO:0016021^cellular_component^integral component of membrane`GO:0005886^cellular_component^plasma membrane`GO:0005524^molecular_function^ATP binding`GO:0005516^molecular_function^calmodulin binding`GO:0030246^molecular_function^carbohydrate binding`GO:0004672^molecular_function^protein kinase activity`GO:0004674^molecular_function^protein serine/threonine kinase activity`GO:0031625^molecular_func…	GO:0004672^molecular_function^protein kinase activity`GO:0006468^biological_process^protein phosphorylation`GO:0005524^molecular_function^ATP binding
c52758_g1_i2	264510_x13	0.887	DRTS2_ARATH^DRTS2_ARATH^Q:122-832,H:329-565^86.5%ID^E:1e-156^RecName: Full=Bifunctional dihydrofolate reductase-thymidylate synthase 2;^Eukaryota; Viridiplantae; Streptophyta; Embryophyta; Tracheophyta; Spermatophyta; Magnoliophyta; eudicotyledons; Gunneridae; Pentapetalae; rosids; malvids; Brassicales; Brassicaceae; Camelineae; Arabidopsis	I1LQ11_SOYBN^I1LQ11_SOYBN^Q:122-832,H:294-530^88.19%ID^E:2e-156^RecName: Full=Bifunctional dihydrofolate reductase-thymidylate synthase {ECO:0000256|PIRNR:PIRNR000389};^Eukaryota; Viridiplantae; Streptophyta; Embryophyta; Tracheophyta; Spermatophyta; Magnoliophyta; eudicotyledons; Gunneridae; Pentapetalae; rosids; fabids; Fabales; Fabaceae; Papilionoideae; Phaseoleae; Glycine; Soja	c52758_g1_i2|m.19887	98-835[+]	DRTS2_ARATH^DRTS2_ARATH^Q:9-245,H:329-565^86.5%ID^E:3e-158^RecName: Full=Bifunctional dihydrofolate reductase-thymidylate synthase 2;^Eukaryota; Viridiplantae; Streptophyta; Embryophyta; Tracheophyta; Spermatophyta; Magnoliophyta; eudicotyledons; Gunneridae; Pentapetalae; rosids; malvids; Brassicales; Brassicaceae; Camelineae; Arabidopsis	A0A068UWD8_COFCA^A0A068UWD8_COFCA^Q:1-245,H:1-244^84.49%ID^E:6e-158^SubName: Full=Coffea canephora DH200=94 genomic scaffold, scaffold_68 {ECO:0000313|EMBL:CDP12612.1};^Eukaryota; Viridiplantae; Streptophyta; Embryophyta; Tracheophyta; Spermatophyta; Magnoliophyta; eudicotyledons; Gunneridae; Pentapetalae; asterids; lamiids; Gentianales; Rubiaceae; Ixoroideae; Coffeeae; Coffea	PF00303.14^Thymidylat_synt^Thymidylate synthase^9-245^E:4.4e-105	COG0262^Key enzyme in folate metabolism. Catalyzes an essential reaction for de novo glycine and purine synthesis, and for DNA precursor synthesis (By similarity)	GO:0004146^molecular_function^dihydrofolate reductase activity`GO:0004799^molecular_function^thymidylate synthase activity`GO:0009257^biological_process^10-formyltetrahydrofolate biosynthetic process`GO:0006231^biological_process^dTMP biosynthetic process`GO:0006545^biological_process^glycine biosynthetic process`GO:0006730^biological_process^one-carbon metabolic process	GO:0004799^molecular_function^thymidylate synthase activity`GO:0006231^biological_process^dTMP biosynthetic process
c59535_g4_i3	415783_x21	-0.826	PP250_ARATH^PP250_ARATH^Q:574-2787,H:112-833^63.56%ID^E:0^RecName: Full=Pentatricopeptide repeat-containing protein At3g23020;^Eukaryota; Viridiplantae; Streptophyta; Embryophyta; Tracheophyta; Spermatophyta; Magnoliophyta; eudicotyledons; Gunneridae; Pentapetalae; rosids; malvids; Brassicales; Brassicaceae; Camelineae; Arabidopsis`PP250_ARATH^PP250_ARATH^Q:808-2259,H:370-835^25.65%ID^E:5e-28^Rec…	F6HDW9_VITVI^F6HDW9_VITVI^Q:205-2799,H:1-862^63.85%ID^E:0^SubName: Full=Putative uncharacterized protein {ECO:0000313|EMBL:CCB50490.1};^Eukaryota; Viridiplantae; Streptophyta; Embryophyta; Tracheophyta; Spermatophyta; Magnoliophyta; eudicotyledons; Gunneridae; Pentapetalae; rosids; Vitales; Vitaceae; Vitis	c59535_g4_i3|m.41227	205-2823[+]	PP250_ARATH^PP250_ARATH^Q:116-861,H:105-833^63.28%ID^E:0^RecName: Full=Pentatricopeptide repeat-containing protein At3g23020;^Eukaryota; Viridiplantae; Streptophyta; Embryophyta; Tracheophyta; Spermatophyta; Magnoliophyta; eudicotyledons; Gunneridae; Pentapetalae; rosids; malvids; Brassicales; Brassicaceae; Camelineae; Arabidopsis`PP250_ARATH^PP250_ARATH^Q:202-685,H:370-835^22.95%ID^E:5e-30^RecNa…	F6HDW9_VITVI^F6HDW9_VITVI^Q:1-865,H:1-862^64.87%ID^E:0^SubName: Full=Putative uncharacterized protein {ECO:0000313|EMBL:CCB50490.1};^Eukaryota; Viridiplantae; Streptophyta; Embryophyta; Tracheophyta; Spermatophyta; Magnoliophyta; eudicotyledons; Gunneridae; Pentapetalae; rosids; Vitales; Vitaceae; Vitis	PF13041.1^PPR_2^PPR repeat family^198-245^E:5.8e-09`PF13812.1^PPR_3^Pentatricopeptide repeat domain^199-232^E:0.014`PF01535.15^PPR^PPR repeat^201-229^E:0.00019`PF01535.15^PPR^PPR repeat^235-264^E:0.00034`PF13041.1^PPR_2^PPR repeat family^329-371^E:9e-11`PF01535.15^PPR^PPR repeat^329-359^E:1.4e-06`PF13812.1^PPR_3^Pentatricopeptide repeat domain^329-361^E:0.00027`PF12854.2^PPR_1^PPR repeat^358-390^…	.	GO:0009507^cellular_component^chloroplast	.
c59535_g4_i3	415783_x21	-0.826	PP250_ARATH^PP250_ARATH^Q:574-2787,H:112-833^63.56%ID^E:0^RecName: Full=Pentatricopeptide repeat-containing protein At3g23020;^Eukaryota; Viridiplantae; Streptophyta; Embryophyta; Tracheophyta; Spermatophyta; Magnoliophyta; eudicotyledons; Gunneridae; Pentapetalae; rosids; malvids; Brassicales; Brassicaceae; Camelineae; Arabidopsis`PP250_ARATH^PP250_ARATH^Q:808-2259,H:370-835^25.65%ID^E:5e-28^Rec…	F6HDW9_VITVI^F6HDW9_VITVI^Q:205-2799,H:1-862^63.85%ID^E:0^SubName: Full=Putative uncharacterized protein {ECO:0000313|EMBL:CCB50490.1};^Eukaryota; Viridiplantae; Streptophyta; Embryophyta; Tracheophyta; Spermatophyta; Magnoliophyta; eudicotyledons; Gunneridae; Pentapetalae; rosids; Vitales; Vitaceae; Vitis	c59535_g4_i3|m.41228	3143-3577[+]	.	B9N1G9_POPTR^B9N1G9_POPTR^Q:1-144,H:1-144^82.64%ID^E:1e-83^SubName: Full=Uncharacterized protein {ECO:0000313|EMBL:ERP66828.1};^Eukaryota; Viridiplantae; Streptophyta; Embryophyta; Tracheophyta; Spermatophyta; Magnoliophyta; eudicotyledons; Gunneridae; Pentapetalae; rosids; fabids; Malpighiales; Salicaceae; Saliceae; Populus	.	.	.	.
c54134_g1_i5	226947_x15	0.818	PTR2_ARATH^PTR2_ARATH^Q:175-552,H:12-136^64.29%ID^E:6e-45^RecName: Full=Protein NRT1/ PTR FAMILY 8.3;^Eukaryota; Viridiplantae; Streptophyta; Embryophyta; Tracheophyta; Spermatophyta; Magnoliophyta; eudicotyledons; Gunneridae; Pentapetalae; rosids; malvids; Brassicales; Brassicaceae; Camelineae; Arabidopsis	A0A0A0KMV5_CUCSA^A0A0A0KMV5_CUCSA^Q:148-552,H:1-136^68.38%ID^E:3e-51^SubName: Full=Uncharacterized protein {ECO:0000313|EMBL:KGN49752.1};^Eukaryota; Viridiplantae; Streptophyta; Embryophyta; Tracheophyta; Spermatophyta; Magnoliophyta; eudicotyledons; Gunneridae; Pentapetalae; rosids; fabids; Cucurbitales; Cucurbitaceae; Benincaseae; Cucumis	c54134_g1_i5|m.21866	148-594[+]	PTR2_ARATH^PTR2_ARATH^Q:10-135,H:12-136^64.29%ID^E:1e-47^RecName: Full=Protein NRT1/ PTR FAMILY 8.3;^Eukaryota; Viridiplantae; Streptophyta; Embryophyta; Tracheophyta; Spermatophyta; Magnoliophyta; eudicotyledons; Gunneridae; Pentapetalae; rosids; malvids; Brassicales; Brassicaceae; Camelineae; Arabidopsis	A0A0A0KMV5_CUCSA^A0A0A0KMV5_CUCSA^Q:1-135,H:1-136^68.38%ID^E:5e-54^SubName: Full=Uncharacterized protein {ECO:0000313|EMBL:KGN49752.1};^Eukaryota; Viridiplantae; Streptophyta; Embryophyta; Tracheophyta; Spermatophyta; Magnoliophyta; eudicotyledons; Gunneridae; Pentapetalae; rosids; fabids; Cucurbitales; Cucurbitaceae; Benincaseae; Cucumis	.	COG3104^transporter	GO:0005794^cellular_component^Golgi apparatus`GO:0016021^cellular_component^integral component of membrane`GO:0000325^cellular_component^plant-type vacuole`GO:0009705^cellular_component^plant-type vacuole membrane`GO:0005774^cellular_component^vacuolar membrane`GO:0005773^cellular_component^vacuole`GO:0042936^molecular_function^dipeptide transporter activity`GO:0015334^molecular_function^high-aff…	.
c38204_g1_i3	319549_x8	0.967	BAG1_ARATH^BAG1_ARATH^Q:989-1546,H:89-243^53.76%ID^E:3e-53^RecName: Full=BAG family molecular chaperone regulator 1;^Eukaryota; Viridiplantae; Streptophyta; Embryophyta; Tracheophyta; Spermatophyta; Magnoliophyta; eudicotyledons; Gunneridae; Pentapetalae; rosids; malvids; Brassicales; Brassicaceae; Camelineae; Arabidopsis`BAG1_ARATH^BAG1_ARATH^Q:541-696,H:39-90^55.77%ID^E:7e-08^RecName: Full=BAG …	I1MQ20_SOYBN^I1MQ20_SOYBN^Q:989-1549,H:87-271^62.03%ID^E:2e-62^SubName: Full=Uncharacterized protein {ECO:0000313|EnsemblPlants:GLYMA16G32280.1};^Eukaryota; Viridiplantae; Streptophyta; Embryophyta; Tracheophyta; Spermatophyta; Magnoliophyta; eudicotyledons; Gunneridae; Pentapetalae; rosids; fabids; Fabales; Fabaceae; Papilionoideae; Phaseoleae; Glycine; Soja`I1MQ20_SOYBN^I1MQ20_SOYBN^Q:541-696,H…	c38204_g1_i3|m.8547	971-1405[+]	BAG1_ARATH^BAG1_ARATH^Q:7-142,H:89-224^66.18%ID^E:6e-57^RecName: Full=BAG family molecular chaperone regulator 1;^Eukaryota; Viridiplantae; Streptophyta; Embryophyta; Tracheophyta; Spermatophyta; Magnoliophyta; eudicotyledons; Gunneridae; Pentapetalae; rosids; malvids; Brassicales; Brassicaceae; Camelineae; Arabidopsis	A0A067JS11_JATCU^A0A067JS11_JATCU^Q:7-142,H:81-216^74.26%ID^E:2e-64^SubName: Full=Uncharacterized protein {ECO:0000313|EMBL:KDP22324.1};^Eukaryota; Viridiplantae; Streptophyta; Embryophyta; Tracheophyta; Spermatophyta; Magnoliophyta; eudicotyledons; Gunneridae; Pentapetalae; rosids; fabids; Malpighiales; Euphorbiaceae; Crotonoideae; Jatropheae; Jatropha	PF02179.11^BAG^BAG domain^79-142^E:5.4e-11	.	GO:0005739^cellular_component^mitochondrion	GO:0051087^molecular_function^chaperone binding
c16911_g1_i1	340181_x16	0.81	RD22_ARATH^RD22_ARATH^Q:134-1270,H:26-389^46.04%ID^E:4e-90^RecName: Full=Dehydration-responsive protein RD22;^Eukaryota; Viridiplantae; Streptophyta; Embryophyta; Tracheophyta; Spermatophyta; Magnoliophyta; eudicotyledons; Gunneridae; Pentapetalae; rosids; malvids; Brassicales; Brassicaceae; Camelineae; Arabidopsis	U5FFE5_POPTR^U5FFE5_POPTR^Q:134-1279,H:26-421^55.06%ID^E:7e-127^SubName: Full=Uncharacterized protein {ECO:0000313|EMBL:ERP49515.1};^Eukaryota; Viridiplantae; Streptophyta; Embryophyta; Tracheophyta; Spermatophyta; Magnoliophyta; eudicotyledons; Gunneridae; Pentapetalae; rosids; fabids; Malpighiales; Salicaceae; Saliceae; Populus	c16911_g1_i1|m.3128	2-1282[+]	RD22_ARATH^RD22_ARATH^Q:25-423,H:5-389^50%ID^E:4e-108^RecName: Full=Dehydration-responsive protein RD22;^Eukaryota; Viridiplantae; Streptophyta; Embryophyta; Tracheophyta; Spermatophyta; Magnoliophyta; eudicotyledons; Gunneridae; Pentapetalae; rosids; malvids; Brassicales; Brassicaceae; Camelineae; Arabidopsis	U5FFE5_POPTR^U5FFE5_POPTR^Q:20-426,H:1-421^58.74%ID^E:5e-152^SubName: Full=Uncharacterized protein {ECO:0000313|EMBL:ERP49515.1};^Eukaryota; Viridiplantae; Streptophyta; Embryophyta; Tracheophyta; Spermatophyta; Magnoliophyta; eudicotyledons; Gunneridae; Pentapetalae; rosids; fabids; Malpighiales; Salicaceae; Saliceae; Populus	PF03181.10^BURP^BURP domain^214-426^E:1.4e-88	.	GO:0005768^cellular_component^endosome`GO:0005794^cellular_component^Golgi apparatus`GO:0005802^cellular_component^trans-Golgi network`GO:0009651^biological_process^response to salt stress	.
c62930_g1_i1	478663_x13	-0.985	PP449_ARATH^PP449_ARATH^Q:304-2097,H:21-620^45.67%ID^E:0^RecName: Full=Pentatricopeptide repeat-containing protein At5g66520;^Eukaryota; Viridiplantae; Streptophyta; Embryophyta; Tracheophyta; Spermatophyta; Magnoliophyta; eudicotyledons; Gunneridae; Pentapetalae; rosids; malvids; Brassicales; Brassicaceae; Camelineae; Arabidopsis`PP449_ARATH^PP449_ARATH^Q:280-1218,H:117-429^23.12%ID^E:3e-20^RecN…	F6H9I8_VITVI^F6H9I8_VITVI^Q:229-2097,H:8-624^74.48%ID^E:0^SubName: Full=Putative uncharacterized protein {ECO:0000313|EMBL:CCB48881.1};^Eukaryota; Viridiplantae; Streptophyta; Embryophyta; Tracheophyta; Spermatophyta; Magnoliophyta; eudicotyledons; Gunneridae; Pentapetalae; rosids; Vitales; Vitaceae; Vitis	c62930_g1_i1|m.49690	232-2100[+]	PP449_ARATH^PP449_ARATH^Q:25-622,H:21-620^45.67%ID^E:0^RecName: Full=Pentatricopeptide repeat-containing protein At5g66520;^Eukaryota; Viridiplantae; Streptophyta; Embryophyta; Tracheophyta; Spermatophyta; Magnoliophyta; eudicotyledons; Gunneridae; Pentapetalae; rosids; malvids; Brassicales; Brassicaceae; Camelineae; Arabidopsis`PP449_ARATH^PP449_ARATH^Q:17-333,H:117-433^23.14%ID^E:3e-20^RecName:…	F6H9I8_VITVI^F6H9I8_VITVI^Q:5-622,H:3-624^74.44%ID^E:0^SubName: Full=Putative uncharacterized protein {ECO:0000313|EMBL:CCB48881.1};^Eukaryota; Viridiplantae; Streptophyta; Embryophyta; Tracheophyta; Spermatophyta; Magnoliophyta; eudicotyledons; Gunneridae; Pentapetalae; rosids; Vitales; Vitaceae; Vitis	PF13041.1^PPR_2^PPR repeat family^81-129^E:6.3e-10`PF01535.15^PPR^PPR repeat^85-112^E:0.0018`PF13812.1^PPR_3^Pentatricopeptide repeat domain^155-179^E:0.31`PF01535.15^PPR^PPR repeat^157-180^E:0.13`PF01535.15^PPR^PPR repeat^185-214^E:8.1e-07`PF13812.1^PPR_3^Pentatricopeptide repeat domain^185-214^E:0.35`PF13041.1^PPR_2^PPR repeat family^213-260^E:1.1e-09`PF01535.15^PPR^PPR repeat^217-244^E:3.9e-07…	.	.	.
c15158_g1_i1	225512_x26	0.84	BSP_BOSSE^BSP_BOSSE^Q:466-642,H:17-59^49.15%ID^E:5e-10^RecName: Full=Basic secretory protease {ECO:0000303|PubMed:22773449};^Eukaryota; Viridiplantae; Streptophyta; Embryophyta; Tracheophyta; Spermatophyta; Magnoliophyta; eudicotyledons; Gunneridae; Pentapetalae; rosids; malvids; Sapindales; Burseraceae; Boswellia	V4SBG5_9ROSI^V4SBG5_9ROSI^Q:37-642,H:24-224^71.29%ID^E:4e-104^SubName: Full=Uncharacterized protein {ECO:0000313|EMBL:ESR36150.1};^Eukaryota; Viridiplantae; Streptophyta; Embryophyta; Tracheophyta; Spermatophyta; Magnoliophyta; eudicotyledons; Gunneridae; Pentapetalae; rosids; malvids; Sapindales; Rutaceae; Citrus	c15158_g1_i1|m.2371	1-651[+]	BSP_BOSSE^BSP_BOSSE^Q:156-214,H:17-59^49.15%ID^E:2e-10^RecName: Full=Basic secretory protease {ECO:0000303|PubMed:22773449};^Eukaryota; Viridiplantae; Streptophyta; Embryophyta; Tracheophyta; Spermatophyta; Magnoliophyta; eudicotyledons; Gunneridae; Pentapetalae; rosids; malvids; Sapindales; Burseraceae; Boswellia	Q94I89_ATRBE^Q94I89_ATRBE^Q:1-214,H:4-216^66.82%ID^E:9e-107^SubName: Full=Putative NtPRp27-like protein {ECO:0000313|EMBL:CAC40754.1};^Eukaryota; Viridiplantae; Streptophyta; Embryophyta; Tracheophyta; Spermatophyta; Magnoliophyta; eudicotyledons; Gunneridae; Pentapetalae; asterids; lamiids; Solanales; Solanaceae; Solanoideae; Hyoscyameae; Atropa	PF04450.7^BSP^Peptidase of plants and bacteria^12-210^E:2.3e-76`PF13485.1^Peptidase_MA_2^Peptidase MA superfamily^78-162^E:2e-06	.	GO:0046872^molecular_function^metal ion binding`GO:0008237^molecular_function^metallopeptidase activity	.
c40819_g1_i1	297830_x3990	0.944	ARR9_ARATH^ARR9_ARATH^Q:651-899,H:71-153^72.29%ID^E:6e-36^RecName: Full=Two-component response regulator ARR9;^Eukaryota; Viridiplantae; Streptophyta; Embryophyta; Tracheophyta; Spermatophyta; Magnoliophyta; eudicotyledons; Gunneridae; Pentapetalae; rosids; malvids; Brassicales; Brassicaceae; Camelineae; Arabidopsis`ARR9_ARATH^ARR9_ARATH^Q:120-206,H:6-34^65.52%ID^E:0.0005^RecName: Full=Two-compon…	V4SAI2_9ROSI^V4SAI2_9ROSI^Q:573-902,H:35-144^73.64%ID^E:3e-41^SubName: Full=Uncharacterized protein {ECO:0000313|EMBL:ESR33961.1};^Eukaryota; Viridiplantae; Streptophyta; Embryophyta; Tracheophyta; Spermatophyta; Magnoliophyta; eudicotyledons; Gunneridae; Pentapetalae; rosids; malvids; Sapindales; Rutaceae; Citrus`V4SAI2_9ROSI^V4SAI2_9ROSI^Q:120-224,H:6-40^71.43%ID^E:6e-06^SubName: Full=Uncharact…	c40819_g1_i1|m.9579	498-971[+]	ARR9_ARATH^ARR9_ARATH^Q:26-134,H:35-153^61.34%ID^E:6e-44^RecName: Full=Two-component response regulator ARR9;^Eukaryota; Viridiplantae; Streptophyta; Embryophyta; Tracheophyta; Spermatophyta; Magnoliophyta; eudicotyledons; Gunneridae; Pentapetalae; rosids; malvids; Brassicales; Brassicaceae; Camelineae; Arabidopsis	V4SAI2_9ROSI^V4SAI2_9ROSI^Q:26-135,H:35-144^73.64%ID^E:1e-49^SubName: Full=Uncharacterized protein {ECO:0000313|EMBL:ESR33961.1};^Eukaryota; Viridiplantae; Streptophyta; Embryophyta; Tracheophyta; Spermatophyta; Magnoliophyta; eudicotyledons; Gunneridae; Pentapetalae; rosids; malvids; Sapindales; Rutaceae; Citrus	PF00072.19^Response_reg^Response regulator receiver domain^26-119^E:6.6e-15	COG3706^Diguanylate cyclase	GO:0005634^cellular_component^nucleus`GO:0000156^molecular_function^phosphorelay response regulator activity`GO:0007623^biological_process^circadian rhythm`GO:0009736^biological_process^cytokinin-activated signaling pathway`GO:0000160^biological_process^phosphorelay signal transduction system`GO:0006355^biological_process^regulation of transcription, DNA-templated`GO:0009735^biological_process^re…	GO:0000160^biological_process^phosphorelay signal transduction system
c10261_g1_i2	518700_x16	-0.914	.	A0A059DFN0_EUCGR^A0A059DFN0_EUCGR^Q:352-1662,H:1-461^47.98%ID^E:4e-81^SubName: Full=Uncharacterized protein {ECO:0000313|EMBL:KCW89030.1};^Eukaryota; Viridiplantae; Streptophyta; Embryophyta; Tracheophyta; Spermatophyta; Magnoliophyta; eudicotyledons; Gunneridae; Pentapetalae; rosids; malvids; Myrtales; Myrtaceae; Eucalyptus	c10261_g1_i2|m.1745	283-1695[+]	.	F6HZN9_VITVI^F6HZN9_VITVI^Q:24-463,H:1-429^50.11%ID^E:1e-124^SubName: Full=Putative uncharacterized protein {ECO:0000313|EMBL:CCB60154.1};^Eukaryota; Viridiplantae; Streptophyta; Embryophyta; Tracheophyta; Spermatophyta; Magnoliophyta; eudicotyledons; Gunneridae; Pentapetalae; rosids; Vitales; Vitaceae; Vitis	.	.	.	.
c48318_g1_i3	513239_x9	-0.841	HIR1_ARATH^HIR1_ARATH^Q:166-822,H:63-281^87.21%ID^E:9e-138^RecName: Full=Hypersensitive-induced response protein 1;^Eukaryota; Viridiplantae; Streptophyta; Embryophyta; Tracheophyta; Spermatophyta; Magnoliophyta; eudicotyledons; Gunneridae; Pentapetalae; rosids; malvids; Brassicales; Brassicaceae; Camelineae; Arabidopsis	M0TK77_MUSAM^M0TK77_MUSAM^Q:166-822,H:63-281^87.67%ID^E:2e-137^SubName: Full=Uncharacterized protein {ECO:0000313|EnsemblPlants:GSMUA_Achr7P23910_001};^Eukaryota; Viridiplantae; Streptophyta; Embryophyta; Tracheophyta; Spermatophyta; Magnoliophyta; Liliopsida; Zingiberales; Musaceae; Musa	c48318_g1_i3|m.14520	157-840[+]	HIR1_ARATH^HIR1_ARATH^Q:4-226,H:63-285^86.55%ID^E:3e-141^RecName: Full=Hypersensitive-induced response protein 1;^Eukaryota; Viridiplantae; Streptophyta; Embryophyta; Tracheophyta; Spermatophyta; Magnoliophyta; eudicotyledons; Gunneridae; Pentapetalae; rosids; malvids; Brassicales; Brassicaceae; Camelineae; Arabidopsis	V4SU96_9ROSI^V4SU96_9ROSI^Q:4-224,H:63-283^88.24%ID^E:3e-140^SubName: Full=Uncharacterized protein {ECO:0000313|EMBL:ESR44312.1};^Eukaryota; Viridiplantae; Streptophyta; Embryophyta; Tracheophyta; Spermatophyta; Magnoliophyta; eudicotyledons; Gunneridae; Pentapetalae; rosids; malvids; Sapindales; Rutaceae; Citrus	PF01145.20^Band_7^SPFH domain / Band 7 family^3-123^E:2e-18	COG0330^Band 7 protein	GO:0005794^cellular_component^Golgi apparatus`GO:0016020^cellular_component^membrane`GO:0005886^cellular_component^plasma membrane`GO:0009506^cellular_component^plasmodesma`GO:0005774^cellular_component^vacuolar membrane`GO:0005773^cellular_component^vacuole`GO:0043424^molecular_function^protein histidine kinase binding	.
c57673_g3_i1	478663_x13	-0.964	P2C12_ORYSJ^P2C12_ORYSJ^Q:422-1336,H:36-357^49.69%ID^E:8e-91^RecName: Full=Probable protein phosphatase 2C 12;^Eukaryota; Viridiplantae; Streptophyta; Embryophyta; Tracheophyta; Spermatophyta; Magnoliophyta; Liliopsida; Poales; Poaceae; BEP clade; Ehrhartoideae; Oryzeae; Oryza	O82470_MESCR^O82470_MESCR^Q:338-1378,H:1-341^70.32%ID^E:2e-162^SubName: Full=Protein phosphatase-2C {ECO:0000313|EMBL:AAC36699.1};^Eukaryota; Viridiplantae; Streptophyta; Embryophyta; Tracheophyta; Spermatophyta; Magnoliophyta; eudicotyledons; Gunneridae; Pentapetalae; Caryophyllales; Aizoaceae; Mesembryanthemum	c57673_g3_i1|m.31219	338-1387[+]	P2C12_ORYSJ^P2C12_ORYSJ^Q:29-333,H:36-357^49.69%ID^E:1e-100^RecName: Full=Probable protein phosphatase 2C 12;^Eukaryota; Viridiplantae; Streptophyta; Embryophyta; Tracheophyta; Spermatophyta; Magnoliophyta; Liliopsida; Poales; Poaceae; BEP clade; Ehrhartoideae; Oryzeae; Oryza	O82470_MESCR^O82470_MESCR^Q:1-347,H:1-341^70.32%ID^E:6e-174^SubName: Full=Protein phosphatase-2C {ECO:0000313|EMBL:AAC36699.1};^Eukaryota; Viridiplantae; Streptophyta; Embryophyta; Tracheophyta; Spermatophyta; Magnoliophyta; eudicotyledons; Gunneridae; Pentapetalae; Caryophyllales; Aizoaceae; Mesembryanthemum	PF13672.1^PP2C_2^Protein phosphatase 2C^41-289^E:8.1e-06`PF00481.16^PP2C^Protein phosphatase 2C^60-310^E:2.2e-41	COG0631^Phosphatase	GO:0046872^molecular_function^metal ion binding`GO:0004721^molecular_function^phosphoprotein phosphatase activity	GO:0003824^molecular_function^catalytic activity
c57673_g3_i1	282802_x15	0.874	P2C12_ORYSJ^P2C12_ORYSJ^Q:422-1336,H:36-357^49.69%ID^E:8e-91^RecName: Full=Probable protein phosphatase 2C 12;^Eukaryota; Viridiplantae; Streptophyta; Embryophyta; Tracheophyta; Spermatophyta; Magnoliophyta; Liliopsida; Poales; Poaceae; BEP clade; Ehrhartoideae; Oryzeae; Oryza	O82470_MESCR^O82470_MESCR^Q:338-1378,H:1-341^70.32%ID^E:2e-162^SubName: Full=Protein phosphatase-2C {ECO:0000313|EMBL:AAC36699.1};^Eukaryota; Viridiplantae; Streptophyta; Embryophyta; Tracheophyta; Spermatophyta; Magnoliophyta; eudicotyledons; Gunneridae; Pentapetalae; Caryophyllales; Aizoaceae; Mesembryanthemum	c57673_g3_i1|m.31219	338-1387[+]	P2C12_ORYSJ^P2C12_ORYSJ^Q:29-333,H:36-357^49.69%ID^E:1e-100^RecName: Full=Probable protein phosphatase 2C 12;^Eukaryota; Viridiplantae; Streptophyta; Embryophyta; Tracheophyta; Spermatophyta; Magnoliophyta; Liliopsida; Poales; Poaceae; BEP clade; Ehrhartoideae; Oryzeae; Oryza	O82470_MESCR^O82470_MESCR^Q:1-347,H:1-341^70.32%ID^E:6e-174^SubName: Full=Protein phosphatase-2C {ECO:0000313|EMBL:AAC36699.1};^Eukaryota; Viridiplantae; Streptophyta; Embryophyta; Tracheophyta; Spermatophyta; Magnoliophyta; eudicotyledons; Gunneridae; Pentapetalae; Caryophyllales; Aizoaceae; Mesembryanthemum	PF13672.1^PP2C_2^Protein phosphatase 2C^41-289^E:8.1e-06`PF00481.16^PP2C^Protein phosphatase 2C^60-310^E:2.2e-41	COG0631^Phosphatase	GO:0046872^molecular_function^metal ion binding`GO:0004721^molecular_function^phosphoprotein phosphatase activity	GO:0003824^molecular_function^catalytic activity
c58046_g10_i1	443361_x21	-0.848	CADH6_ORYSJ^CADH6_ORYSJ^Q:191-1255,H:2-356^74.08%ID^E:0^RecName: Full=Probable cinnamyl alcohol dehydrogenase 6;^Eukaryota; Viridiplantae; Streptophyta; Embryophyta; Tracheophyta; Spermatophyta; Magnoliophyta; Liliopsida; Poales; Poaceae; BEP clade; Ehrhartoideae; Oryzeae; Oryza	C9E0G2_CAMSI^C9E0G2_CAMSI^Q:185-1252,H:1-356^82.87%ID^E:0^SubName: Full=Putative cinnamyl alcohol dehydrogenase {ECO:0000313|EMBL:ACV74414.1};^Eukaryota; Viridiplantae; Streptophyta; Embryophyta; Tracheophyta; Spermatophyta; Magnoliophyta; eudicotyledons; Gunneridae; Pentapetalae; asterids; Ericales; Theaceae; Camellia	c58046_g10_i1|m.32829	185-1273[+]	CADH6_ORYSJ^CADH6_ORYSJ^Q:3-357,H:2-356^74.08%ID^E:0^RecName: Full=Probable cinnamyl alcohol dehydrogenase 6;^Eukaryota; Viridiplantae; Streptophyta; Embryophyta; Tracheophyta; Spermatophyta; Magnoliophyta; Liliopsida; Poales; Poaceae; BEP clade; Ehrhartoideae; Oryzeae; Oryza	C9E0G2_CAMSI^C9E0G2_CAMSI^Q:1-356,H:1-356^82.87%ID^E:0^SubName: Full=Putative cinnamyl alcohol dehydrogenase {ECO:0000313|EMBL:ACV74414.1};^Eukaryota; Viridiplantae; Streptophyta; Embryophyta; Tracheophyta; Spermatophyta; Magnoliophyta; eudicotyledons; Gunneridae; Pentapetalae; asterids; Ericales; Theaceae; Camellia	PF08240.7^ADH_N^Alcohol dehydrogenase GroES-like domain^37-150^E:3.1e-26`PF02826.14^2-Hacid_dh_C^D-isomer specific 2-hydroxyacid dehydrogenase, NAD binding domain^176-227^E:8e-07`PF00107.21^ADH_zinc_N^Zinc-binding dehydrogenase^196-316^E:1.2e-20	COG1064^alcohol dehydrogenase	GO:0045551^molecular_function^cinnamyl-alcohol dehydrogenase activity`GO:0052747^molecular_function^sinapyl alcohol dehydrogenase activity`GO:0008270^molecular_function^zinc ion binding`GO:0009809^biological_process^lignin biosynthetic process	GO:0016491^molecular_function^oxidoreductase activity`GO:0055114^biological_process^oxidation-reduction process`GO:0051287^molecular_function^NAD binding`GO:0008270^molecular_function^zinc ion binding
c42572_g1_i2	110629_x73	0.86	GASA9_ARATH^GASA9_ARATH^Q:334-510,H:61-119^72.88%ID^E:1e-20^RecName: Full=Gibberellin-regulated protein 9;^Eukaryota; Viridiplantae; Streptophyta; Embryophyta; Tracheophyta; Spermatophyta; Magnoliophyta; eudicotyledons; Gunneridae; Pentapetalae; rosids; malvids; Brassicales; Brassicaceae; Camelineae; Arabidopsis	A0A059BS27_EUCGR^A0A059BS27_EUCGR^Q:157-510,H:5-116^50.85%ID^E:2e-25^SubName: Full=Uncharacterized protein {ECO:0000313|EMBL:KCW69063.1};^Eukaryota; Viridiplantae; Streptophyta; Embryophyta; Tracheophyta; Spermatophyta; Magnoliophyta; eudicotyledons; Gunneridae; Pentapetalae; rosids; malvids; Myrtales; Myrtaceae; Eucalyptus	.	.	.	.	.	.	GO:0005576^cellular_component^extracellular region`GO:0009740^biological_process^gibberellic acid mediated signaling pathway	.
c33096_g1_i1	347131_x24	0.893	VPE_RICCO^VPE_RICCO^Q:225-1613,H:37-497^73%ID^E:0^RecName: Full=Vacuolar-processing enzyme;^Eukaryota; Viridiplantae; Streptophyta; Embryophyta; Tracheophyta; Spermatophyta; Magnoliophyta; eudicotyledons; Gunneridae; Pentapetalae; rosids; fabids; Malpighiales; Euphorbiaceae; Acalyphoideae; Acalypheae; Ricinus	A0A067JP00_JATCU^A0A067JP00_JATCU^Q:225-1613,H:37-495^71.92%ID^E:0^SubName: Full=Uncharacterized protein {ECO:0000313|EMBL:KDP25622.1};^Eukaryota; Viridiplantae; Streptophyta; Embryophyta; Tracheophyta; Spermatophyta; Magnoliophyta; eudicotyledons; Gunneridae; Pentapetalae; rosids; fabids; Malpighiales; Euphorbiaceae; Crotonoideae; Jatropheae; Jatropha	c33096_g1_i1|m.6423	3-1616[+]	VPE_RICCO^VPE_RICCO^Q:38-537,H:1-497^69.8%ID^E:0^RecName: Full=Vacuolar-processing enzyme;^Eukaryota; Viridiplantae; Streptophyta; Embryophyta; Tracheophyta; Spermatophyta; Magnoliophyta; eudicotyledons; Gunneridae; Pentapetalae; rosids; fabids; Malpighiales; Euphorbiaceae; Acalyphoideae; Acalypheae; Ricinus	A0A067JP00_JATCU^A0A067JP00_JATCU^Q:75-537,H:37-495^72.35%ID^E:0^SubName: Full=Uncharacterized protein {ECO:0000313|EMBL:KDP25622.1};^Eukaryota; Viridiplantae; Streptophyta; Embryophyta; Tracheophyta; Spermatophyta; Magnoliophyta; eudicotyledons; Gunneridae; Pentapetalae; rosids; fabids; Malpighiales; Euphorbiaceae; Crotonoideae; Jatropheae; Jatropha	PF01650.13^Peptidase_C13^Peptidase C13 family^101-372^E:4.5e-113	.	GO:0004197^molecular_function^cysteine-type endopeptidase activity	GO:0004197^molecular_function^cysteine-type endopeptidase activity`GO:0006508^biological_process^proteolysis
c49205_g1_i1	391213_x8	-0.864	P2C38_ORYSJ^P2C38_ORYSJ^Q:2-307,H:332-433^57.84%ID^E:2e-26^RecName: Full=Probable protein phosphatase 2C 38;^Eukaryota; Viridiplantae; Streptophyta; Embryophyta; Tracheophyta; Spermatophyta; Magnoliophyta; Liliopsida; Poales; Poaceae; BEP clade; Ehrhartoideae; Oryzeae; Oryza	O82470_MESCR^O82470_MESCR^Q:2-349,H:227-342^77.59%ID^E:5e-47^SubName: Full=Protein phosphatase-2C {ECO:0000313|EMBL:AAC36699.1};^Eukaryota; Viridiplantae; Streptophyta; Embryophyta; Tracheophyta; Spermatophyta; Magnoliophyta; eudicotyledons; Gunneridae; Pentapetalae; Caryophyllales; Aizoaceae; Mesembryanthemum	c49205_g1_i1|m.15438	2-352[+]	P2C12_ORYSJ^P2C12_ORYSJ^Q:5-102,H:260-357^59.18%ID^E:1e-34^RecName: Full=Probable protein phosphatase 2C 12;^Eukaryota; Viridiplantae; Streptophyta; Embryophyta; Tracheophyta; Spermatophyta; Magnoliophyta; Liliopsida; Poales; Poaceae; BEP clade; Ehrhartoideae; Oryzeae; Oryza	O82470_MESCR^O82470_MESCR^Q:1-116,H:227-342^77.59%ID^E:3e-60^SubName: Full=Protein phosphatase-2C {ECO:0000313|EMBL:AAC36699.1};^Eukaryota; Viridiplantae; Streptophyta; Embryophyta; Tracheophyta; Spermatophyta; Magnoliophyta; eudicotyledons; Gunneridae; Pentapetalae; Caryophyllales; Aizoaceae; Mesembryanthemum	PF00481.16^PP2C^Protein phosphatase 2C^7-80^E:1.9e-18	COG0631^Phosphatase	GO:0046872^molecular_function^metal ion binding`GO:0004721^molecular_function^phosphoprotein phosphatase activity	GO:0003824^molecular_function^catalytic activity
